# Supplementary material for: Comparative genomic analysis of an emerging Pseudomonadaceae member, Thiopseudomonas alkaliphila
Source: Microbiol Spectr. 2024 Jun 27;12(8):e04157-23. doi: 10.1128/spectrum.04157-23 (PMC11302033; doi:10.1128/spectrum.04157-23)
Supplement: Supplemental material — Tables S1 to S13. [file spectrum.04157-23-s0001.xlsx]

## Sheet: TableS1
Table S1. Overview of Thiopseudomonas alkaliphila genome information derived from NCBI RefSeq.
Taxon	Strain	RefSeq assembly accession	NCBI accession	NCBI:txid	Submitter	Submission date	Assembly level	Genome size (bp)	Number of scaffolds	Scaffold N50 (Mb)	Number of contigs	Contig N50 (Mb)	GC percent	Genome coverage	RefSeq annotation date	No. Genes	No. Protein-coding	No. Non-coding	CheckM completeness	CheckM Contamination	Isolation source	Host	Collection year
Thiopseudomonas alkaliphila	B4199	GCF_001267175.1	NZ_CP012358.1	1697053	CDC	2015-08-13	complete genome	2494031	1	2.5	1	2.5	47	350.0x	2022-12-23	2422	2320	73	84.58	0.9	deep liver	human	1969
Thiopseudomonas alkaliphila	C6819	GCF_001267195.1	NZ_CP012359.1	1697053	CDC	2015-08-13	complete genome	2272143	1	2.3	1	2.3	47	250.0x	2022-12-23	2199	2100	64	81.22	2.96	leg wound	human	1973
Thiopseudomonas alkaliphila	C6918	GCF_001267215.1	NZ_CP012360.1	1697053	CDC	2015-08-13	complete genome	2312033	1	2.3	1	2.3	47.5	250.0x	2022-12-23	2222	2124	74	83.99	1.73	lung tissue	human	1973
Thiopseudomonas alkaliphila	D3318	GCF_001267255.1	NZ_CP012362.1	1697053	CDC	2015-08-13	complete genome	2294397	1	2.3	1	2.3	47	250.0x	2022-12-23	2202	2109	69	84.48	0.72	foot wound	human	1975
Thiopseudomonas alkaliphila	E1086	GCF_001267275.1	NZ_CP012363.1	1697053	CDC	2015-08-13	complete genome	2391994	1	2.4	1	2.4	47	250.0x	2022-12-23	2281	2174	69	82.72	3.02	leg	human	1977
Thiopseudomonas alkaliphila	E1148	GCF_001267295.1	NZ_CP012364.1	1697053	CDC	2015-08-13	complete genome	2377259	1	2.4	1	2.4	47	250.0x	2022-12-23	2290	2177	73	82.37	2.43	urine	human	1978
Thiopseudomonas alkaliphila	E5571	GCF_001267315.1	NZ_CP012365.1	1697053	CDC	2015-08-13	chromosome	2397029	1	2.4	2	1.3	47	250.0x	2022-12-23	2317	2203	73	84.41	0.59	urine	human	1979
Thiopseudomonas alkaliphila	DF95-5	GCF_030328995.1	NZ_JACAND000000000.1	1697053	City University of Hong Kong	2023-06-22	scaffold	2475608	60	0.17	65	0.12	48	200.0x	2022-06-23	2370	2266	53	84.72	0.59	intestine	chicken	2019
Thiopseudomonas alkaliphila	DF46-2-2	GCF_030328955.1	NZ_JACANB000000000.1	1697053	City University of Hong Kong	2023-06-22	scaffold	2572910	40	0.35	45	0.19	47.5	200.0x	2022-06-23	2473	2368	54	84.3	0.92	intestine	chicken	2019
Thiopseudomonas alkaliphila	DF92-3	GCF_030329025.1	NZ_JACANE000000000.1	1697053	City University of Hong Kong	2023-06-22	scaffold	2440383	84	0.3	92	0.21	47	200.0x	2022-06-23	2387	2271	54	84.52	1.32	intestine	chicken	2019

## Sheet: TableS2
Table S2. FastANI pairwise comparison statistics.
group_1	GCF_001267175.1, GCF_001267195.1, GCF_001267215.1, GCF_001267255.1, GCF_001267275.1, GCF_001267295.1, GCF_001267315.1, GCF_030328955.1, GCF_030328995.1, GCF_030329025.1
group_2	GCF_001267175.1, GCF_001267195.1, GCF_001267215.1, GCF_001267255.1, GCF_001267275.1, GCF_001267295.1, GCF_001267315.1, GCF_030328955.1, GCF_030328995.1, GCF_030329025.1
kmer	16
frag_len	3000
min_frac	0
version	1.33
query	reference	ani	af	mapped_fragments	total_fragments
GCF_001267195.1	GCF_030328995.1	95.9071	0.8838	669	757
GCF_001267255.1	GCF_030328995.1	95.9726	0.8835	675	764
GCF_030328995.1	GCF_001267195.1	95.9771	0.826	660	799
GCF_030328995.1	GCF_001267295.1	96.0173	0.8423	673	799
GCF_030328995.1	GCF_001267275.1	96.037	0.8523	681	799
GCF_030328995.1	GCF_001267255.1	96.0371	0.8448	675	799
GCF_030328995.1	GCF_001267215.1	96.0438	0.8436	674	799
GCF_030328995.1	GCF_001267175.1	96.0628	0.8436	674	799
GCF_001267275.1	GCF_030328995.1	96.1158	0.8381	668	797
GCF_001267175.1	GCF_030328995.1	96.1163	0.8087	672	831
GCF_001267215.1	GCF_030328995.1	96.136	0.8675	668	770
GCF_030328995.1	GCF_030329025.1	96.1638	0.8473	677	799
GCF_030328995.1	GCF_001267315.1	96.1911	0.8498	679	799
GCF_001267295.1	GCF_030328995.1	96.2299	0.8308	658	792
GCF_030329025.1	GCF_030328995.1	96.2628	0.8492	670	789
GCF_030328955.1	GCF_030328995.1	96.2848	0.8425	706	838
GCF_001267315.1	GCF_030328995.1	96.3556	0.8398	671	799
GCF_030328995.1	GCF_030328955.1	96.4364	0.8736	698	799
GCF_030328955.1	GCF_001267195.1	97.4433	0.8115	680	838
GCF_030328955.1	GCF_001267275.1	97.4433	0.8317	697	838
GCF_001267175.1	GCF_030328955.1	97.4814	0.8424	700	831
GCF_030328955.1	GCF_001267175.1	97.4983	0.8377	702	838
GCF_030328955.1	GCF_001267295.1	97.5193	0.8174	685	838
GCF_001267275.1	GCF_030328955.1	97.5503	0.8808	702	797
GCF_001267195.1	GCF_030328955.1	97.5594	0.8917	675	757
GCF_001267295.1	GCF_030328955.1	97.5639	0.8598	681	792
GCF_030328955.1	GCF_001267215.1	97.6263	0.8294	695	838
GCF_030328955.1	GCF_001267255.1	97.6551	0.8103	679	838
GCF_001267255.1	GCF_030328955.1	97.7071	0.894	683	764
GCF_001267215.1	GCF_030328955.1	97.7301	0.8896	685	770
GCF_030329025.1	GCF_030328955.1	97.7689	0.8973	708	789
GCF_030328955.1	GCF_001267315.1	97.7957	0.8604	721	838
GCF_030328955.1	GCF_030329025.1	97.8334	0.8389	703	838
GCF_001267315.1	GCF_030328955.1	98.0129	0.8849	707	799
GCF_030329025.1	GCF_001267295.1	98.206	0.8847	698	789
GCF_001267175.1	GCF_030329025.1	98.2595	0.8412	699	831
GCF_030329025.1	GCF_001267175.1	98.2778	0.8897	702	789
GCF_001267315.1	GCF_001267275.1	98.288	0.8761	700	799
GCF_001267315.1	GCF_001267295.1	98.2897	0.8686	694	799
GCF_001267195.1	GCF_030329025.1	98.3023	0.8956	678	757
GCF_001267295.1	GCF_001267315.1	98.3094	0.8699	689	792
GCF_001267215.1	GCF_001267315.1	98.3116	0.9143	704	770
GCF_030329025.1	GCF_001267275.1	98.3246	0.8796	694	789
GCF_001267275.1	GCF_001267315.1	98.3254	0.8783	700	797
GCF_001267295.1	GCF_030329025.1	98.3319	0.8699	689	792
GCF_001267195.1	GCF_001267315.1	98.3343	0.9075	687	757
GCF_001267215.1	GCF_030329025.1	98.3547	0.8974	691	770
GCF_001267175.1	GCF_001267315.1	98.355	0.8736	726	831
GCF_030329025.1	GCF_001267255.1	98.3582	0.8834	697	789
GCF_001267315.1	GCF_001267175.1	98.3585	0.9036	722	799
GCF_001267255.1	GCF_001267315.1	98.3595	0.911	696	764
GCF_030329025.1	GCF_001267195.1	98.3659	0.8593	678	789
GCF_001267275.1	GCF_030329025.1	98.369	0.8657	690	797
GCF_030329025.1	GCF_001267215.1	98.3748	0.8796	694	789
GCF_001267315.1	GCF_001267195.1	98.3777	0.8623	689	799
GCF_001267315.1	GCF_001267215.1	98.4532	0.8748	699	799
GCF_001267315.1	GCF_001267255.1	98.4556	0.8648	691	799
GCF_001267255.1	GCF_030329025.1	98.489	0.9005	688	764
GCF_001267175.1	GCF_001267295.1	98.5303	0.8905	740	831
GCF_001267295.1	GCF_001267175.1	98.579	0.9318	738	792
GCF_001267255.1	GCF_001267295.1	98.5865	0.9188	702	764
GCF_001267195.1	GCF_001267295.1	98.6118	0.8983	680	757
GCF_001267295.1	GCF_001267195.1	98.6152	0.8598	681	792
GCF_001267275.1	GCF_001267195.1	98.623	0.872	695	797
GCF_001267175.1	GCF_001267275.1	98.6303	0.852	708	831
GCF_001267295.1	GCF_001267255.1	98.6317	0.8826	699	792
GCF_001267215.1	GCF_001267295.1	98.6455	0.9078	699	770
GCF_001267295.1	GCF_001267215.1	98.6488	0.8851	701	792
GCF_001267275.1	GCF_001267295.1	98.6777	0.8657	690	797
GCF_001267195.1	GCF_001267275.1	98.6778	0.9155	693	757
GCF_001267275.1	GCF_001267175.1	98.6859	0.8858	706	797
GCF_001267255.1	GCF_001267275.1	98.7108	0.9202	703	764
GCF_001267295.1	GCF_001267275.1	98.7304	0.8699	689	792
GCF_001267275.1	GCF_001267255.1	98.7437	0.8783	700	797
GCF_001267275.1	GCF_001267215.1	98.777	0.8833	704	797
GCF_001267215.1	GCF_001267275.1	98.7771	0.9143	704	770
GCF_030329025.1	GCF_001267315.1	98.841	0.9011	711	789
GCF_001267255.1	GCF_001267175.1	98.898	0.9398	718	764
GCF_001267315.1	GCF_030329025.1	98.8981	0.8836	706	799
GCF_001267195.1	GCF_001267175.1	98.9307	0.9287	703	757
GCF_001267175.1	GCF_001267255.1	99.0053	0.8568	712	831
GCF_001267175.1	GCF_001267195.1	99.0398	0.846	703	831
GCF_001267195.1	GCF_001267255.1	99.1419	0.9313	705	757
GCF_001267215.1	GCF_001267175.1	99.1461	0.939	723	770
GCF_001267255.1	GCF_001267215.1	99.1519	0.9463	723	764
GCF_001267255.1	GCF_001267195.1	99.1632	0.9202	703	764
GCF_001267175.1	GCF_001267215.1	99.187	0.8652	719	831
GCF_001267215.1	GCF_001267255.1	99.2388	0.9338	719	770
GCF_001267215.1	GCF_001267195.1	99.431	0.9221	710	770
GCF_001267195.1	GCF_001267215.1	99.4515	0.9366	709	757
GCF_001267315.1	GCF_001267315.1	99.9978	0.9875	789	799
GCF_001267255.1	GCF_001267255.1	100	0.9974	762	764
GCF_001267215.1	GCF_001267215.1	100	0.9922	764	770
GCF_001267175.1	GCF_001267175.1	100	0.9964	828	831
GCF_030328995.1	GCF_030328995.1	100	0.995	795	799
GCF_001267195.1	GCF_001267195.1	100	0.9974	755	757
GCF_030329025.1	GCF_030329025.1	100	1	789	789
GCF_030328955.1	GCF_030328955.1	100	0.9988	837	838
GCF_001267295.1	GCF_001267295.1	100	0.9975	790	792
GCF_001267275.1	GCF_001267275.1	100	0.9987	796	797

## Sheet: TableS3
Table S3. Full functional annotation list determined by DRAM.
id	fasta	scaffold	gene_position	start_position	end_position	strandedness	rank	ko_id	kegg_hit	peptidase_id	peptidase_family	peptidase_hit	peptidase_RBH	peptidase_identity	peptidase_bitScore	peptidase_eVal	pfam_hits	cazy_ids	cazy_hits	cazy_subfam_ec	cazy_best_hit	heme_regulatory_motif_count
GCF_001267175.1_ASM126717v1_genomic_NZ_CP012358.1_811	GCF_001267175.1_ASM126717v1_genomic	NZ_CP012358.1	811	853314	854618	-1	C	K00003	homoserine dehydrogenase [EC:1.1.1.3]								Homoserine dehydrogenase [PF00742.22]; Homoserine dehydrogenase, NAD binding domain [PF03447.19]; ACT domain [PF01842.28]					0
GCF_001267195.1_ASM126719v1_genomic_NZ_CP012359.1_739	GCF_001267195.1_ASM126719v1_genomic	NZ_CP012359.1	739	775027	776331	-1	C	K00003	homoserine dehydrogenase [EC:1.1.1.3]								Homoserine dehydrogenase [PF00742.22]; Homoserine dehydrogenase, NAD binding domain [PF03447.19]; ACT domain [PF01842.28]					0
GCF_001267215.1_ASM126721v1_genomic_NZ_CP012360.1_1939	GCF_001267215.1_ASM126721v1_genomic	NZ_CP012360.1	1939	2064053	2065357	-1	C	K00003	homoserine dehydrogenase [EC:1.1.1.3]								Homoserine dehydrogenase [PF00742.22]; Homoserine dehydrogenase, NAD binding domain [PF03447.19]; ACT domain [PF01842.28]					0
GCF_001267255.1_ASM126725v1_genomic_NZ_CP012362.1_239	GCF_001267255.1_ASM126725v1_genomic	NZ_CP012362.1	239	258440	259744	1	C	K00003	homoserine dehydrogenase [EC:1.1.1.3]								Homoserine dehydrogenase [PF00742.22]; Homoserine dehydrogenase, NAD binding domain [PF03447.19]; ACT domain [PF01842.28]					0
GCF_001267275.1_ASM126727v1_genomic_NZ_CP012363.1_476	GCF_001267275.1_ASM126727v1_genomic	NZ_CP012363.1	476	515437	516741	-1	C	K00003	homoserine dehydrogenase [EC:1.1.1.3]								Homoserine dehydrogenase [PF00742.22]; Homoserine dehydrogenase, NAD binding domain [PF03447.19]; ACT domain [PF01842.28]					0
GCF_001267295.1_ASM126729v1_genomic_NZ_CP012364.1_383	GCF_001267295.1_ASM126729v1_genomic	NZ_CP012364.1	383	408192	409496	-1	C	K00003	homoserine dehydrogenase [EC:1.1.1.3]								Homoserine dehydrogenase [PF00742.22]; Homoserine dehydrogenase, NAD binding domain [PF03447.19]; ACT domain [PF01842.28]					0
GCF_001267315.1_ASM126731v1_genomic_NZ_CP012365.1_419	GCF_001267315.1_ASM126731v1_genomic	NZ_CP012365.1	419	447204	448508	-1	C	K00003	homoserine dehydrogenase [EC:1.1.1.3]								Homoserine dehydrogenase [PF00742.22]; Homoserine dehydrogenase, NAD binding domain [PF03447.19]; ACT domain [PF01842.28]					0
GCF_030328955.1_ASM3032895v1_genomic_NZ_JACANB010000004.1_218	GCF_030328955.1_ASM3032895v1_genomic	NZ_JACANB010000004.1	218	231120	232424	1	C	K00003	homoserine dehydrogenase [EC:1.1.1.3]								Homoserine dehydrogenase [PF00742.22]; Homoserine dehydrogenase, NAD binding domain [PF03447.19]; ACT domain [PF01842.28]					0
GCF_030328995.1_ASM3032899v1_genomic_NZ_JACAND010000006.1_67	GCF_030328995.1_ASM3032899v1_genomic	NZ_JACAND010000006.1	67	70035	71339	-1	C	K00003	homoserine dehydrogenase [EC:1.1.1.3]								Homoserine dehydrogenase [PF00742.22]; Homoserine dehydrogenase, NAD binding domain [PF03447.19]; ACT domain [PF01842.28]					0
GCF_030329025.1_ASM3032902v1_genomic_NZ_JACANE010000001.1_233	GCF_030329025.1_ASM3032902v1_genomic	NZ_JACANE010000001.1	233	251220	252524	1	C	K00003	homoserine dehydrogenase [EC:1.1.1.3]								Homoserine dehydrogenase [PF00742.22]; Homoserine dehydrogenase, NAD binding domain [PF03447.19]; ACT domain [PF01842.28]					0
GCF_001267175.1_ASM126717v1_genomic_NZ_CP012358.1_2256	GCF_001267175.1_ASM126717v1_genomic	NZ_CP012358.1	2256	2369796	2370989	1	C	K00012	UDPglucose 6-dehydrogenase [EC:1.1.1.22]								UDP-glucose/GDP-mannose dehydrogenase family, NAD binding domain [PF03721.17]; UDP-glucose/GDP-mannose dehydrogenase family, central domain [PF00984.22]; UDP-glucose/GDP-mannose dehydrogenase family, UDP binding domain [PF03720.18]					0
GCF_001267215.1_ASM126721v1_genomic_NZ_CP012360.1_1063	GCF_001267215.1_ASM126721v1_genomic	NZ_CP012360.1	1063	1126274	1127467	1	C	K00012	UDPglucose 6-dehydrogenase [EC:1.1.1.22]								UDP-glucose/GDP-mannose dehydrogenase family, NAD binding domain [PF03721.17]; UDP-glucose/GDP-mannose dehydrogenase family, central domain [PF00984.22]; UDP-glucose/GDP-mannose dehydrogenase family, UDP binding domain [PF03720.18]					0
GCF_030328995.1_ASM3032899v1_genomic_NZ_JACAND010000001.1_207	GCF_030328995.1_ASM3032899v1_genomic	NZ_JACAND010000001.1	207	220913	222121	-1	C	K00012	UDPglucose 6-dehydrogenase [EC:1.1.1.22]								UDP-glucose/GDP-mannose dehydrogenase family, NAD binding domain [PF03721.17]; UDP-glucose/GDP-mannose dehydrogenase family, central domain [PF00984.22]; lactate/malate dehydrogenase, NAD binding domain [PF00056.26]; UDP-glucose/GDP-mannose dehydrogenase family, UDP binding domain [PF03720.18]					0
GCF_001267175.1_ASM126717v1_genomic_NZ_CP012358.1_659	GCF_001267175.1_ASM126717v1_genomic	NZ_CP012358.1	659	687105	688427	-1	C	K00013	histidinol dehydrogenase [EC:1.1.1.23]								Histidinol dehydrogenase [PF00815.23]					0
GCF_001267195.1_ASM126719v1_genomic_NZ_CP012359.1_591	GCF_001267195.1_ASM126719v1_genomic	NZ_CP012359.1	591	613604	614926	-1	C	K00013	histidinol dehydrogenase [EC:1.1.1.23]								Histidinol dehydrogenase [PF00815.23]					0
GCF_001267215.1_ASM126721v1_genomic_NZ_CP012360.1_1755	GCF_001267215.1_ASM126721v1_genomic	NZ_CP012360.1	1755	1864778	1866100	-1	C	K00013	histidinol dehydrogenase [EC:1.1.1.23]								Histidinol dehydrogenase [PF00815.23]					0
GCF_001267255.1_ASM126725v1_genomic_NZ_CP012362.1_393	GCF_001267255.1_ASM126725v1_genomic	NZ_CP012362.1	393	422549	423871	1	C	K00013	histidinol dehydrogenase [EC:1.1.1.23]								Histidinol dehydrogenase [PF00815.23]					0
GCF_001267275.1_ASM126727v1_genomic_NZ_CP012363.1_276	GCF_001267275.1_ASM126727v1_genomic	NZ_CP012363.1	276	296978	298300	-1	C	K00013	histidinol dehydrogenase [EC:1.1.1.23]								Histidinol dehydrogenase [PF00815.23]					0
GCF_001267295.1_ASM126729v1_genomic_NZ_CP012364.1_233	GCF_001267295.1_ASM126729v1_genomic	NZ_CP012364.1	233	247252	248574	-1	C	K00013	histidinol dehydrogenase [EC:1.1.1.23]								Histidinol dehydrogenase [PF00815.23]					0
GCF_001267315.1_ASM126731v1_genomic_NZ_CP012365.1_236	GCF_001267315.1_ASM126731v1_genomic	NZ_CP012365.1	236	249146	250468	-1	C	K00013	histidinol dehydrogenase [EC:1.1.1.23]								Histidinol dehydrogenase [PF00815.23]					0
GCF_030328955.1_ASM3032895v1_genomic_NZ_JACANB010000003.1_101	GCF_030328955.1_ASM3032895v1_genomic	NZ_JACANB010000003.1	101	110477	111799	1	C	K00013	histidinol dehydrogenase [EC:1.1.1.23]								Histidinol dehydrogenase [PF00815.23]					0
GCF_030328995.1_ASM3032899v1_genomic_NZ_JACAND010000005.1_142	GCF_030328995.1_ASM3032899v1_genomic	NZ_JACAND010000005.1	142	147797	149119	-1	C	K00013	histidinol dehydrogenase [EC:1.1.1.23]								Histidinol dehydrogenase [PF00815.23]					0
GCF_030329025.1_ASM3032902v1_genomic_NZ_JACANE010000001.1_389	GCF_030329025.1_ASM3032902v1_genomic	NZ_JACANE010000001.1	389	418467	419789	1	C	K00013	histidinol dehydrogenase [EC:1.1.1.23]								Histidinol dehydrogenase [PF00815.23]					0
GCF_001267175.1_ASM126717v1_genomic_NZ_CP012358.1_1653	GCF_001267175.1_ASM126717v1_genomic	NZ_CP012358.1	1653	1728552	1729367	1	C	K00014	shikimate dehydrogenase [EC:1.1.1.25]								Shikimate dehydrogenase substrate binding domain [PF08501.14]; Shikimate / quinate 5-dehydrogenase [PF01488.23]; Shikimate 5'-dehydrogenase C-terminal domain [PF18317.4]					0
GCF_001267195.1_ASM126719v1_genomic_NZ_CP012359.1_1647	GCF_001267195.1_ASM126719v1_genomic	NZ_CP012359.1	1647	1746493	1747308	-1	C	K00014	shikimate dehydrogenase [EC:1.1.1.25]								Shikimate dehydrogenase substrate binding domain [PF08501.14]; Shikimate / quinate 5-dehydrogenase [PF01488.23]; Shikimate 5'-dehydrogenase C-terminal domain [PF18317.4]					0
GCF_001267215.1_ASM126721v1_genomic_NZ_CP012360.1_516	GCF_001267215.1_ASM126721v1_genomic	NZ_CP012360.1	516	540372	541187	1	C	K00014	shikimate dehydrogenase [EC:1.1.1.25]								Shikimate dehydrogenase substrate binding domain [PF08501.14]; Shikimate / quinate 5-dehydrogenase [PF01488.23]; Shikimate 5'-dehydrogenase C-terminal domain [PF18317.4]					0
GCF_001267255.1_ASM126725v1_genomic_NZ_CP012362.1_1492	GCF_001267255.1_ASM126725v1_genomic	NZ_CP012362.1	1492	1587383	1588198	1	C	K00014	shikimate dehydrogenase [EC:1.1.1.25]								Shikimate dehydrogenase substrate binding domain [PF08501.14]; Shikimate / quinate 5-dehydrogenase [PF01488.23]; Shikimate 5'-dehydrogenase C-terminal domain [PF18317.4]					0
GCF_001267275.1_ASM126727v1_genomic_NZ_CP012363.1_1391	GCF_001267275.1_ASM126727v1_genomic	NZ_CP012363.1	1391	1506790	1507605	-1	C	K00014	shikimate dehydrogenase [EC:1.1.1.25]								Shikimate dehydrogenase substrate binding domain [PF08501.14]; Shikimate / quinate 5-dehydrogenase [PF01488.23]; Shikimate 5'-dehydrogenase C-terminal domain [PF18317.4]					0
GCF_001267295.1_ASM126729v1_genomic_NZ_CP012364.1_1317	GCF_001267295.1_ASM126729v1_genomic	NZ_CP012364.1	1317	1410437	1411252	-1	C	K00014	shikimate dehydrogenase [EC:1.1.1.25]								Shikimate dehydrogenase substrate binding domain [PF08501.14]; Shikimate / quinate 5-dehydrogenase [PF01488.23]; Shikimate 5'-dehydrogenase C-terminal domain [PF18317.4]					0
GCF_001267315.1_ASM126731v1_genomic_NZ_CP012365.1_1158	GCF_001267315.1_ASM126731v1_genomic	NZ_CP012365.1	1158	1232576	1233391	1	C	K00014	shikimate dehydrogenase [EC:1.1.1.25]								Shikimate dehydrogenase substrate binding domain [PF08501.14]; Shikimate / quinate 5-dehydrogenase [PF01488.23]; Shikimate 5'-dehydrogenase C-terminal domain [PF18317.4]					0
GCF_030328955.1_ASM3032895v1_genomic_NZ_JACANB010000006.1_38	GCF_030328955.1_ASM3032895v1_genomic	NZ_JACANB010000006.1	38	37934	38749	1	C	K00014	shikimate dehydrogenase [EC:1.1.1.25]								Shikimate dehydrogenase substrate binding domain [PF08501.14]; Shikimate / quinate 5-dehydrogenase [PF01488.23]; Shikimate 5'-dehydrogenase C-terminal domain [PF18317.4]					0
GCF_030328995.1_ASM3032899v1_genomic_NZ_JACAND010000022.1_24	GCF_030328995.1_ASM3032899v1_genomic	NZ_JACAND010000022.1	24	23571	24386	1	C	K00014	shikimate dehydrogenase [EC:1.1.1.25]								Shikimate dehydrogenase substrate binding domain [PF08501.14]; Shikimate / quinate 5-dehydrogenase [PF01488.23]; Shikimate 5'-dehydrogenase C-terminal domain [PF18317.4]					0
GCF_030329025.1_ASM3032902v1_genomic_NZ_JACANE010000004.1_168	GCF_030329025.1_ASM3032902v1_genomic	NZ_JACANE010000004.1	168	171292	172107	1	C	K00014	shikimate dehydrogenase [EC:1.1.1.25]								Shikimate dehydrogenase substrate binding domain [PF08501.14]; Shikimate / quinate 5-dehydrogenase [PF01488.23]; Shikimate 5'-dehydrogenase C-terminal domain [PF18317.4]					0
GCF_001267175.1_ASM126717v1_genomic_NZ_CP012358.1_1909	GCF_001267175.1_ASM126717v1_genomic	NZ_CP012358.1	1909	1996813	1997613	-1	C	K00019	3-hydroxybutyrate dehydrogenase [EC:1.1.1.30]								Enoyl-(Acyl carrier protein) reductase [PF13561.9]; short chain dehydrogenase [PF00106.28]; KR domain [PF08659.13]					0
GCF_001267195.1_ASM126719v1_genomic_NZ_CP012359.1_1391	GCF_001267195.1_ASM126719v1_genomic	NZ_CP012359.1	1391	1471218	1472018	1	C	K00019	3-hydroxybutyrate dehydrogenase [EC:1.1.1.30]								Enoyl-(Acyl carrier protein) reductase [PF13561.9]; short chain dehydrogenase [PF00106.28]; KR domain [PF08659.13]					0
GCF_001267215.1_ASM126721v1_genomic_NZ_CP012360.1_753	GCF_001267215.1_ASM126721v1_genomic	NZ_CP012360.1	753	791382	792182	-1	C	K00019	3-hydroxybutyrate dehydrogenase [EC:1.1.1.30]								Enoyl-(Acyl carrier protein) reductase [PF13561.9]; short chain dehydrogenase [PF00106.28]; KR domain [PF08659.13]					0
GCF_001267255.1_ASM126725v1_genomic_NZ_CP012362.1_1732	GCF_001267255.1_ASM126725v1_genomic	NZ_CP012362.1	1732	1840545	1841345	-1	C	K00019	3-hydroxybutyrate dehydrogenase [EC:1.1.1.30]								Enoyl-(Acyl carrier protein) reductase [PF13561.9]; short chain dehydrogenase [PF00106.28]; KR domain [PF08659.13]					0
GCF_001267275.1_ASM126727v1_genomic_NZ_CP012363.1_1143	GCF_001267275.1_ASM126727v1_genomic	NZ_CP012363.1	1143	1239646	1240446	1	C	K00019	3-hydroxybutyrate dehydrogenase [EC:1.1.1.30]								Enoyl-(Acyl carrier protein) reductase [PF13561.9]; short chain dehydrogenase [PF00106.28]; KR domain [PF08659.13]					0
GCF_001267295.1_ASM126729v1_genomic_NZ_CP012364.1_1072	GCF_001267295.1_ASM126729v1_genomic	NZ_CP012364.1	1072	1151913	1152713	1	C	K00019	3-hydroxybutyrate dehydrogenase [EC:1.1.1.30]								Enoyl-(Acyl carrier protein) reductase [PF13561.9]; short chain dehydrogenase [PF00106.28]; KR domain [PF08659.13]					0
GCF_001267315.1_ASM126731v1_genomic_NZ_CP012365.1_1430	GCF_001267315.1_ASM126731v1_genomic	NZ_CP012365.1	1430	1518708	1519508	-1	C	K00019	3-hydroxybutyrate dehydrogenase [EC:1.1.1.30]								Enoyl-(Acyl carrier protein) reductase [PF13561.9]; short chain dehydrogenase [PF00106.28]; KR domain [PF08659.13]					0
GCF_030328955.1_ASM3032895v1_genomic_NZ_JACANB010000005.1_185	GCF_030328955.1_ASM3032895v1_genomic	NZ_JACANB010000005.1	185	188579	189379	-1	C	K00019	3-hydroxybutyrate dehydrogenase [EC:1.1.1.30]								Enoyl-(Acyl carrier protein) reductase [PF13561.9]; short chain dehydrogenase [PF00106.28]; KR domain [PF08659.13]					0
GCF_030328995.1_ASM3032899v1_genomic_NZ_JACAND010000008.1_29	GCF_030328995.1_ASM3032899v1_genomic	NZ_JACAND010000008.1	29	34462	35262	-1	C	K00019	3-hydroxybutyrate dehydrogenase [EC:1.1.1.30]								Enoyl-(Acyl carrier protein) reductase [PF13561.9]; short chain dehydrogenase [PF00106.28]; KR domain [PF08659.13]					0
GCF_030329025.1_ASM3032902v1_genomic_NZ_JACANE010000005.1_179	GCF_030329025.1_ASM3032902v1_genomic	NZ_JACANE010000005.1	179	178749	179549	-1	C	K00019	3-hydroxybutyrate dehydrogenase [EC:1.1.1.30]								Enoyl-(Acyl carrier protein) reductase [PF13561.9]; short chain dehydrogenase [PF00106.28]; KR domain [PF08659.13]					0
GCF_001267175.1_ASM126717v1_genomic_NZ_CP012358.1_36	GCF_001267175.1_ASM126717v1_genomic	NZ_CP012358.1	36	36185	37078	1	C	K00020	3-hydroxyisobutyrate dehydrogenase [EC:1.1.1.31]								NAD binding domain of 6-phosphogluconate dehydrogenase [PF03446.18]; NAD-binding of NADP-dependent 3-hydroxyisobutyrate dehydrogenase [PF14833.9]					0
GCF_001267175.1_ASM126717v1_genomic_NZ_CP012358.1_938	GCF_001267175.1_ASM126717v1_genomic	NZ_CP012358.1	938	987675	988553	-1	C	K00020	3-hydroxyisobutyrate dehydrogenase [EC:1.1.1.31]								NAD binding domain of 6-phosphogluconate dehydrogenase [PF03446.18]; NAD-binding of NADP-dependent 3-hydroxyisobutyrate dehydrogenase [PF14833.9]; Rossmann-like domain [PF10727.12]; UDP-glucose/GDP-mannose dehydrogenase family, NAD binding domain [PF03721.17]					0
GCF_001267175.1_ASM126717v1_genomic_NZ_CP012358.1_1089	GCF_001267175.1_ASM126717v1_genomic	NZ_CP012358.1	1089	1158974	1159861	1	C	K00020	3-hydroxyisobutyrate dehydrogenase [EC:1.1.1.31]								NAD binding domain of 6-phosphogluconate dehydrogenase [PF03446.18]; NAD-binding of NADP-dependent 3-hydroxyisobutyrate dehydrogenase [PF14833.9]					0
GCF_001267195.1_ASM126719v1_genomic_NZ_CP012359.1_36	GCF_001267195.1_ASM126719v1_genomic	NZ_CP012359.1	36	36407	37300	1	C	K00020	3-hydroxyisobutyrate dehydrogenase [EC:1.1.1.31]								NAD binding domain of 6-phosphogluconate dehydrogenase [PF03446.18]; NAD-binding of NADP-dependent 3-hydroxyisobutyrate dehydrogenase [PF14833.9]					0
GCF_001267195.1_ASM126719v1_genomic_NZ_CP012359.1_864	GCF_001267195.1_ASM126719v1_genomic	NZ_CP012359.1	864	906164	907042	-1	C	K00020	3-hydroxyisobutyrate dehydrogenase [EC:1.1.1.31]								NAD binding domain of 6-phosphogluconate dehydrogenase [PF03446.18]; NAD-binding of NADP-dependent 3-hydroxyisobutyrate dehydrogenase [PF14833.9]; Rossmann-like domain [PF10727.12]; UDP-glucose/GDP-mannose dehydrogenase family, NAD binding domain [PF03721.17]					0
GCF_001267195.1_ASM126719v1_genomic_NZ_CP012359.1_2117	GCF_001267195.1_ASM126719v1_genomic	NZ_CP012359.1	2117	2236984	2237871	-1	C	K00020	3-hydroxyisobutyrate dehydrogenase [EC:1.1.1.31]								NAD binding domain of 6-phosphogluconate dehydrogenase [PF03446.18]; NAD-binding of NADP-dependent 3-hydroxyisobutyrate dehydrogenase [PF14833.9]					0
GCF_001267215.1_ASM126721v1_genomic_NZ_CP012360.1_36	GCF_001267215.1_ASM126721v1_genomic	NZ_CP012360.1	36	44276	45163	1	C	K00020	3-hydroxyisobutyrate dehydrogenase [EC:1.1.1.31]								NAD binding domain of 6-phosphogluconate dehydrogenase [PF03446.18]; NAD-binding of NADP-dependent 3-hydroxyisobutyrate dehydrogenase [PF14833.9]					0
GCF_001267215.1_ASM126721v1_genomic_NZ_CP012360.1_1215	GCF_001267215.1_ASM126721v1_genomic	NZ_CP012360.1	1215	1286774	1287667	1	C	K00020	3-hydroxyisobutyrate dehydrogenase [EC:1.1.1.31]								NAD binding domain of 6-phosphogluconate dehydrogenase [PF03446.18]; NAD-binding of NADP-dependent 3-hydroxyisobutyrate dehydrogenase [PF14833.9]					0
GCF_001267215.1_ASM126721v1_genomic_NZ_CP012360.1_2065	GCF_001267215.1_ASM126721v1_genomic	NZ_CP012360.1	2065	2195069	2195947	-1	C	K00020	3-hydroxyisobutyrate dehydrogenase [EC:1.1.1.31]								NAD binding domain of 6-phosphogluconate dehydrogenase [PF03446.18]; NAD-binding of NADP-dependent 3-hydroxyisobutyrate dehydrogenase [PF14833.9]; Rossmann-like domain [PF10727.12]; UDP-glucose/GDP-mannose dehydrogenase family, NAD binding domain [PF03721.17]					0
GCF_001267255.1_ASM126725v1_genomic_NZ_CP012362.1_110	GCF_001267255.1_ASM126725v1_genomic	NZ_CP012362.1	110	125819	126697	1	C	K00020	3-hydroxyisobutyrate dehydrogenase [EC:1.1.1.31]								NAD binding domain of 6-phosphogluconate dehydrogenase [PF03446.18]; NAD-binding of NADP-dependent 3-hydroxyisobutyrate dehydrogenase [PF14833.9]; Rossmann-like domain [PF10727.12]; UDP-glucose/GDP-mannose dehydrogenase family, NAD binding domain [PF03721.17]					0
GCF_001267255.1_ASM126725v1_genomic_NZ_CP012362.1_961	GCF_001267255.1_ASM126725v1_genomic	NZ_CP012362.1	961	1033580	1034473	-1	C	K00020	3-hydroxyisobutyrate dehydrogenase [EC:1.1.1.31]								NAD binding domain of 6-phosphogluconate dehydrogenase [PF03446.18]; NAD-binding of NADP-dependent 3-hydroxyisobutyrate dehydrogenase [PF14833.9]					0
GCF_001267255.1_ASM126725v1_genomic_NZ_CP012362.1_1035	GCF_001267255.1_ASM126725v1_genomic	NZ_CP012362.1	1035	1116959	1117846	1	C	K00020	3-hydroxyisobutyrate dehydrogenase [EC:1.1.1.31]								NAD binding domain of 6-phosphogluconate dehydrogenase [PF03446.18]; NAD-binding of NADP-dependent 3-hydroxyisobutyrate dehydrogenase [PF14833.9]					0
GCF_001267275.1_ASM126727v1_genomic_NZ_CP012363.1_602	GCF_001267275.1_ASM126727v1_genomic	NZ_CP012363.1	602	646455	647333	-1	C	K00020	3-hydroxyisobutyrate dehydrogenase [EC:1.1.1.31]								NAD binding domain of 6-phosphogluconate dehydrogenase [PF03446.18]; NAD-binding of NADP-dependent 3-hydroxyisobutyrate dehydrogenase [PF14833.9]; Rossmann-like domain [PF10727.12]; UDP-glucose/GDP-mannose dehydrogenase family, NAD binding domain [PF03721.17]					0
GCF_001267275.1_ASM126727v1_genomic_NZ_CP012363.1_1840	GCF_001267275.1_ASM126727v1_genomic	NZ_CP012363.1	1840	1977001	1977888	-1	C	K00020	3-hydroxyisobutyrate dehydrogenase [EC:1.1.1.31]								NAD binding domain of 6-phosphogluconate dehydrogenase [PF03446.18]; NAD-binding of NADP-dependent 3-hydroxyisobutyrate dehydrogenase [PF14833.9]					0
GCF_001267275.1_ASM126727v1_genomic_NZ_CP012363.1_1914	GCF_001267275.1_ASM126727v1_genomic	NZ_CP012363.1	1914	2061707	2062600	1	C	K00020	3-hydroxyisobutyrate dehydrogenase [EC:1.1.1.31]								NAD binding domain of 6-phosphogluconate dehydrogenase [PF03446.18]; NAD-binding of NADP-dependent 3-hydroxyisobutyrate dehydrogenase [PF14833.9]					0
GCF_001267295.1_ASM126729v1_genomic_NZ_CP012364.1_510	GCF_001267295.1_ASM126729v1_genomic	NZ_CP012364.1	510	540073	540951	-1	C	K00020	3-hydroxyisobutyrate dehydrogenase [EC:1.1.1.31]								NAD binding domain of 6-phosphogluconate dehydrogenase [PF03446.18]; NAD-binding of NADP-dependent 3-hydroxyisobutyrate dehydrogenase [PF14833.9]; Rossmann-like domain [PF10727.12]; UDP-glucose/GDP-mannose dehydrogenase family, NAD binding domain [PF03721.17]					0
GCF_001267295.1_ASM126729v1_genomic_NZ_CP012364.1_1840	GCF_001267295.1_ASM126729v1_genomic	NZ_CP012364.1	1840	1948752	1949639	-1	C	K00020	3-hydroxyisobutyrate dehydrogenase [EC:1.1.1.31]								NAD binding domain of 6-phosphogluconate dehydrogenase [PF03446.18]; NAD-binding of NADP-dependent 3-hydroxyisobutyrate dehydrogenase [PF14833.9]					0
GCF_001267295.1_ASM126729v1_genomic_NZ_CP012364.1_1908	GCF_001267295.1_ASM126729v1_genomic	NZ_CP012364.1	1908	2026251	2027144	1	C	K00020	3-hydroxyisobutyrate dehydrogenase [EC:1.1.1.31]								NAD binding domain of 6-phosphogluconate dehydrogenase [PF03446.18]; NAD-binding of NADP-dependent 3-hydroxyisobutyrate dehydrogenase [PF14833.9]					0
GCF_001267315.1_ASM126731v1_genomic_NZ_CP012365.1_545	GCF_001267315.1_ASM126731v1_genomic	NZ_CP012365.1	545	578161	579039	-1	C	K00020	3-hydroxyisobutyrate dehydrogenase [EC:1.1.1.31]								NAD binding domain of 6-phosphogluconate dehydrogenase [PF03446.18]; NAD-binding of NADP-dependent 3-hydroxyisobutyrate dehydrogenase [PF14833.9]; Rossmann-like domain [PF10727.12]; UDP-glucose/GDP-mannose dehydrogenase family, NAD binding domain [PF03721.17]					0
GCF_001267315.1_ASM126731v1_genomic_NZ_CP012365.1_688	GCF_001267315.1_ASM126731v1_genomic	NZ_CP012365.1	688	738620	739507	1	C	K00020	3-hydroxyisobutyrate dehydrogenase [EC:1.1.1.31]								NAD binding domain of 6-phosphogluconate dehydrogenase [PF03446.18]; NAD-binding of NADP-dependent 3-hydroxyisobutyrate dehydrogenase [PF14833.9]					0
GCF_001267315.1_ASM126731v1_genomic_NZ_CP012365.1_1900	GCF_001267315.1_ASM126731v1_genomic	NZ_CP012365.1	1900	2020532	2021425	1	C	K00020	3-hydroxyisobutyrate dehydrogenase [EC:1.1.1.31]								NAD binding domain of 6-phosphogluconate dehydrogenase [PF03446.18]; NAD-binding of NADP-dependent 3-hydroxyisobutyrate dehydrogenase [PF14833.9]					0
GCF_030328955.1_ASM3032895v1_genomic_NZ_JACANB010000001.1_165	GCF_030328955.1_ASM3032895v1_genomic	NZ_JACANB010000001.1	165	169973	170851	-1	C	K00020	3-hydroxyisobutyrate dehydrogenase [EC:1.1.1.31]								NAD binding domain of 6-phosphogluconate dehydrogenase [PF03446.18]; NAD-binding of NADP-dependent 3-hydroxyisobutyrate dehydrogenase [PF14833.9]; Rossmann-like domain [PF10727.12]; UDP-glucose/GDP-mannose dehydrogenase family, NAD binding domain [PF03721.17]					0
GCF_030328955.1_ASM3032895v1_genomic_NZ_JACANB010000002.1_34	GCF_030328955.1_ASM3032895v1_genomic	NZ_JACANB010000002.1	34	34028	34915	1	C	K00020	3-hydroxyisobutyrate dehydrogenase [EC:1.1.1.31]								NAD binding domain of 6-phosphogluconate dehydrogenase [PF03446.18]; NAD-binding of NADP-dependent 3-hydroxyisobutyrate dehydrogenase [PF14833.9]					0
GCF_030328955.1_ASM3032895v1_genomic_NZ_JACANB010000004.1_44	GCF_030328955.1_ASM3032895v1_genomic	NZ_JACANB010000004.1	44	46369	47262	1	C	K00020	3-hydroxyisobutyrate dehydrogenase [EC:1.1.1.31]								NAD binding domain of 6-phosphogluconate dehydrogenase [PF03446.18]; NAD-binding of NADP-dependent 3-hydroxyisobutyrate dehydrogenase [PF14833.9]					0
GCF_030328995.1_ASM3032899v1_genomic_NZ_JACAND010000001.1_35	GCF_030328995.1_ASM3032899v1_genomic	NZ_JACAND010000001.1	35	37377	38255	-1	C	K00020	3-hydroxyisobutyrate dehydrogenase [EC:1.1.1.31]								NAD binding domain of 6-phosphogluconate dehydrogenase [PF03446.18]; NAD-binding of NADP-dependent 3-hydroxyisobutyrate dehydrogenase [PF14833.9]; Rossmann-like domain [PF10727.12]; UDP-glucose/GDP-mannose dehydrogenase family, NAD binding domain [PF03721.17]					0
GCF_030328995.1_ASM3032899v1_genomic_NZ_JACAND010000002.1_44	GCF_030328995.1_ASM3032899v1_genomic	NZ_JACAND010000002.1	44	46355	47248	1	C	K00020	3-hydroxyisobutyrate dehydrogenase [EC:1.1.1.31]								NAD binding domain of 6-phosphogluconate dehydrogenase [PF03446.18]; NAD-binding of NADP-dependent 3-hydroxyisobutyrate dehydrogenase [PF14833.9]					0
GCF_030328995.1_ASM3032899v1_genomic_NZ_JACAND010000017.1_15	GCF_030328995.1_ASM3032899v1_genomic	NZ_JACAND010000017.1	15	14369	15256	-1	C	K00020	3-hydroxyisobutyrate dehydrogenase [EC:1.1.1.31]								NAD binding domain of 6-phosphogluconate dehydrogenase [PF03446.18]; NAD-binding of NADP-dependent 3-hydroxyisobutyrate dehydrogenase [PF14833.9]					0
GCF_030329025.1_ASM3032902v1_genomic_NZ_JACANE010000001.1_106	GCF_030329025.1_ASM3032902v1_genomic	NZ_JACANE010000001.1	106	120576	121454	1	C	K00020	3-hydroxyisobutyrate dehydrogenase [EC:1.1.1.31]								NAD binding domain of 6-phosphogluconate dehydrogenase [PF03446.18]; NAD-binding of NADP-dependent 3-hydroxyisobutyrate dehydrogenase [PF14833.9]; Rossmann-like domain [PF10727.12]; UDP-glucose/GDP-mannose dehydrogenase family, NAD binding domain [PF03721.17]					0
GCF_030329025.1_ASM3032902v1_genomic_NZ_JACANE010000006.1_121	GCF_030329025.1_ASM3032902v1_genomic	NZ_JACANE010000006.1	121	127481	128374	-1	C	K00020	3-hydroxyisobutyrate dehydrogenase [EC:1.1.1.31]								NAD binding domain of 6-phosphogluconate dehydrogenase [PF03446.18]; NAD-binding of NADP-dependent 3-hydroxyisobutyrate dehydrogenase [PF14833.9]					0
GCF_030329025.1_ASM3032902v1_genomic_NZ_JACANE010000010.1_14	GCF_030329025.1_ASM3032902v1_genomic	NZ_JACANE010000010.1	14	14084	14971	-1	C	K00020	3-hydroxyisobutyrate dehydrogenase [EC:1.1.1.31]								NAD binding domain of 6-phosphogluconate dehydrogenase [PF03446.18]; NAD-binding of NADP-dependent 3-hydroxyisobutyrate dehydrogenase [PF14833.9]					0
GCF_001267175.1_ASM126717v1_genomic_NZ_CP012358.1_1910	GCF_001267175.1_ASM126717v1_genomic	NZ_CP012358.1	1910	1997724	1998461	-1	C	K00023	acetoacetyl-CoA reductase [EC:1.1.1.36]								Enoyl-(Acyl carrier protein) reductase [PF13561.9]; short chain dehydrogenase [PF00106.28]; KR domain [PF08659.13]					0
GCF_001267195.1_ASM126719v1_genomic_NZ_CP012359.1_1390	GCF_001267195.1_ASM126719v1_genomic	NZ_CP012359.1	1390	1470370	1471107	1	C	K00023	acetoacetyl-CoA reductase [EC:1.1.1.36]								Enoyl-(Acyl carrier protein) reductase [PF13561.9]; short chain dehydrogenase [PF00106.28]; KR domain [PF08659.13]					0
GCF_001267215.1_ASM126721v1_genomic_NZ_CP012360.1_754	GCF_001267215.1_ASM126721v1_genomic	NZ_CP012360.1	754	792293	793030	-1	C	K00023	acetoacetyl-CoA reductase [EC:1.1.1.36]								Enoyl-(Acyl carrier protein) reductase [PF13561.9]; short chain dehydrogenase [PF00106.28]; KR domain [PF08659.13]					0
GCF_001267255.1_ASM126725v1_genomic_NZ_CP012362.1_1733	GCF_001267255.1_ASM126725v1_genomic	NZ_CP012362.1	1733	1841456	1842193	-1	C	K00023	acetoacetyl-CoA reductase [EC:1.1.1.36]								Enoyl-(Acyl carrier protein) reductase [PF13561.9]; short chain dehydrogenase [PF00106.28]; KR domain [PF08659.13]; NAD dependent epimerase/dehydratase family [PF01370.24]					0
GCF_001267275.1_ASM126727v1_genomic_NZ_CP012363.1_1142	GCF_001267275.1_ASM126727v1_genomic	NZ_CP012363.1	1142	1238798	1239535	1	C	K00023	acetoacetyl-CoA reductase [EC:1.1.1.36]								Enoyl-(Acyl carrier protein) reductase [PF13561.9]; short chain dehydrogenase [PF00106.28]; KR domain [PF08659.13]					0
GCF_001267295.1_ASM126729v1_genomic_NZ_CP012364.1_1071	GCF_001267295.1_ASM126729v1_genomic	NZ_CP012364.1	1071	1151066	1151803	1	C	K00023	acetoacetyl-CoA reductase [EC:1.1.1.36]								Enoyl-(Acyl carrier protein) reductase [PF13561.9]; short chain dehydrogenase [PF00106.28]; KR domain [PF08659.13]					0
GCF_030329025.1_ASM3032902v1_genomic_NZ_JACANE010000005.1_180	GCF_030329025.1_ASM3032902v1_genomic	NZ_JACANE010000005.1	180	179660	180397	-1	C	K00023	acetoacetyl-CoA reductase [EC:1.1.1.36]								Enoyl-(Acyl carrier protein) reductase [PF13561.9]; short chain dehydrogenase [PF00106.28]; KR domain [PF08659.13]					0
GCF_001267175.1_ASM126717v1_genomic_NZ_CP012358.1_1371	GCF_001267175.1_ASM126717v1_genomic	NZ_CP012358.1	1371	1446130	1447398	-1	C	K00029	malate dehydrogenase (oxaloacetate-decarboxylating)(NADP+) [EC:1.1.1.40]								Malic enzyme, NAD binding domain [PF03949.18]; Malic enzyme, N-terminal domain [PF00390.22]					0
GCF_001267195.1_ASM126719v1_genomic_NZ_CP012359.1_1846	GCF_001267195.1_ASM126719v1_genomic	NZ_CP012359.1	1846	1958691	1959959	1	C	K00029	malate dehydrogenase (oxaloacetate-decarboxylating)(NADP+) [EC:1.1.1.40]								Malic enzyme, NAD binding domain [PF03949.18]; Malic enzyme, N-terminal domain [PF00390.22]					0
GCF_001267215.1_ASM126721v1_genomic_NZ_CP012360.1_306	GCF_001267215.1_ASM126721v1_genomic	NZ_CP012360.1	306	322314	323582	-1	C	K00029	malate dehydrogenase (oxaloacetate-decarboxylating)(NADP+) [EC:1.1.1.40]								Malic enzyme, NAD binding domain [PF03949.18]; Malic enzyme, N-terminal domain [PF00390.22]					0
GCF_001267255.1_ASM126725v1_genomic_NZ_CP012362.1_1305	GCF_001267255.1_ASM126725v1_genomic	NZ_CP012362.1	1305	1395549	1396817	-1	C	K00029	malate dehydrogenase (oxaloacetate-decarboxylating)(NADP+) [EC:1.1.1.40]								Malic enzyme, NAD binding domain [PF03949.18]; Malic enzyme, N-terminal domain [PF00390.22]					0
GCF_001267275.1_ASM126727v1_genomic_NZ_CP012363.1_1573	GCF_001267275.1_ASM126727v1_genomic	NZ_CP012363.1	1573	1699743	1701011	1	C	K00029	malate dehydrogenase (oxaloacetate-decarboxylating)(NADP+) [EC:1.1.1.40]								Malic enzyme, NAD binding domain [PF03949.18]; Malic enzyme, N-terminal domain [PF00390.22]					0
GCF_001267295.1_ASM126729v1_genomic_NZ_CP012364.1_1573	GCF_001267295.1_ASM126729v1_genomic	NZ_CP012364.1	1573	1671442	1672710	1	C	K00029	malate dehydrogenase (oxaloacetate-decarboxylating)(NADP+) [EC:1.1.1.40]								Malic enzyme, NAD binding domain [PF03949.18]; Malic enzyme, N-terminal domain [PF00390.22]					0
GCF_001267315.1_ASM126731v1_genomic_NZ_CP012365.1_979	GCF_001267315.1_ASM126731v1_genomic	NZ_CP012365.1	979	1033606	1034874	-1	C	K00029	malate dehydrogenase (oxaloacetate-decarboxylating)(NADP+) [EC:1.1.1.40]								Malic enzyme, NAD binding domain [PF03949.18]; Malic enzyme, N-terminal domain [PF00390.22]					0
GCF_030328955.1_ASM3032895v1_genomic_NZ_JACANB010000002.1_308	GCF_030328955.1_ASM3032895v1_genomic	NZ_JACANB010000002.1	308	316061	317329	-1	C	K00029	malate dehydrogenase (oxaloacetate-decarboxylating)(NADP+) [EC:1.1.1.40]								Malic enzyme, NAD binding domain [PF03949.18]; Malic enzyme, N-terminal domain [PF00390.22]					0
GCF_030328995.1_ASM3032899v1_genomic_NZ_JACAND010000003.1_177	GCF_030328995.1_ASM3032899v1_genomic	NZ_JACAND010000003.1	177	186280	187548	-1	C	K00029	malate dehydrogenase (oxaloacetate-decarboxylating)(NADP+) [EC:1.1.1.40]								Malic enzyme, NAD binding domain [PF03949.18]; Malic enzyme, N-terminal domain [PF00390.22]					0
GCF_030329025.1_ASM3032902v1_genomic_NZ_JACANE010000003.1_256	GCF_030329025.1_ASM3032902v1_genomic	NZ_JACANE010000003.1	256	263193	264461	-1	C	K00029	malate dehydrogenase (oxaloacetate-decarboxylating)(NADP+) [EC:1.1.1.40]								Malic enzyme, NAD binding domain [PF03949.18]; Malic enzyme, N-terminal domain [PF00390.22]					0
GCF_001267175.1_ASM126717v1_genomic_NZ_CP012358.1_971	GCF_001267175.1_ASM126717v1_genomic	NZ_CP012358.1	971	1017493	1018746	-1	C	K00031	isocitrate dehydrogenase [EC:1.1.1.42]								Isocitrate/isopropylmalate dehydrogenase [PF00180.23]					0
GCF_001267195.1_ASM126719v1_genomic_NZ_CP012359.1_897	GCF_001267195.1_ASM126719v1_genomic	NZ_CP012359.1	897	935989	937242	-1	C	K00031	isocitrate dehydrogenase [EC:1.1.1.42]								Isocitrate/isopropylmalate dehydrogenase [PF00180.23]					0
GCF_001267215.1_ASM126721v1_genomic_NZ_CP012360.1_2098	GCF_001267215.1_ASM126721v1_genomic	NZ_CP012360.1	2098	2224894	2226147	-1	C	K00031	isocitrate dehydrogenase [EC:1.1.1.42]								Isocitrate/isopropylmalate dehydrogenase [PF00180.23]					0
GCF_001267255.1_ASM126725v1_genomic_NZ_CP012362.1_76	GCF_001267255.1_ASM126725v1_genomic	NZ_CP012362.1	76	95620	96873	1	C	K00031	isocitrate dehydrogenase [EC:1.1.1.42]								Isocitrate/isopropylmalate dehydrogenase [PF00180.23]					0
GCF_001267275.1_ASM126727v1_genomic_NZ_CP012363.1_631	GCF_001267275.1_ASM126727v1_genomic	NZ_CP012363.1	631	672970	674223	-1	C	K00031	isocitrate dehydrogenase [EC:1.1.1.42]								Isocitrate/isopropylmalate dehydrogenase [PF00180.23]					0
GCF_001267295.1_ASM126729v1_genomic_NZ_CP012364.1_543	GCF_001267295.1_ASM126729v1_genomic	NZ_CP012364.1	543	569899	571152	-1	C	K00031	isocitrate dehydrogenase [EC:1.1.1.42]								Isocitrate/isopropylmalate dehydrogenase [PF00180.23]					0
GCF_001267315.1_ASM126731v1_genomic_NZ_CP012365.1_574	GCF_001267315.1_ASM126731v1_genomic	NZ_CP012365.1	574	604679	605932	-1	C	K00031	isocitrate dehydrogenase [EC:1.1.1.42]								Isocitrate/isopropylmalate dehydrogenase [PF00180.23]					0
GCF_030328955.1_ASM3032895v1_genomic_NZ_JACANB010000001.1_194	GCF_030328955.1_ASM3032895v1_genomic	NZ_JACANB010000001.1	194	196483	197736	-1	C	K00031	isocitrate dehydrogenase [EC:1.1.1.42]								Isocitrate/isopropylmalate dehydrogenase [PF00180.23]					0
GCF_030328995.1_ASM3032899v1_genomic_NZ_JACAND010000001.1_69	GCF_030328995.1_ASM3032899v1_genomic	NZ_JACAND010000001.1	69	67213	68466	-1	C	K00031	isocitrate dehydrogenase [EC:1.1.1.42]								Isocitrate/isopropylmalate dehydrogenase [PF00180.23]					0
GCF_030329025.1_ASM3032902v1_genomic_NZ_JACANE010000001.1_77	GCF_030329025.1_ASM3032902v1_genomic	NZ_JACANE010000001.1	77	93614	94867	1	C	K00031	isocitrate dehydrogenase [EC:1.1.1.42]								Isocitrate/isopropylmalate dehydrogenase [PF00180.23]					0
GCF_001267175.1_ASM126717v1_genomic_NZ_CP012358.1_2111	GCF_001267175.1_ASM126717v1_genomic	NZ_CP012358.1	2111	2214795	2216258	1	C	K00036	glucose-6-phosphate 1-dehydrogenase [EC:1.1.1.49 1.1.1.363]								Glucose-6-phosphate dehydrogenase, C-terminal domain [PF02781.19]; Glucose-6-phosphate dehydrogenase, NAD binding domain [PF00479.25]					0
GCF_001267195.1_ASM126719v1_genomic_NZ_CP012359.1_1180	GCF_001267195.1_ASM126719v1_genomic	NZ_CP012359.1	1180	1250560	1252023	-1	C	K00036	glucose-6-phosphate 1-dehydrogenase [EC:1.1.1.49 1.1.1.363]								Glucose-6-phosphate dehydrogenase, C-terminal domain [PF02781.19]; Glucose-6-phosphate dehydrogenase, NAD binding domain [PF00479.25]					0
GCF_001267215.1_ASM126721v1_genomic_NZ_CP012360.1_957	GCF_001267215.1_ASM126721v1_genomic	NZ_CP012360.1	957	1009427	1010890	1	C	K00036	glucose-6-phosphate 1-dehydrogenase [EC:1.1.1.49 1.1.1.363]								Glucose-6-phosphate dehydrogenase, C-terminal domain [PF02781.19]; Glucose-6-phosphate dehydrogenase, NAD binding domain [PF00479.25]					0
GCF_001267255.1_ASM126725v1_genomic_NZ_CP012362.1_1937	GCF_001267255.1_ASM126725v1_genomic	NZ_CP012362.1	1937	2058899	2060362	1	C	K00036	glucose-6-phosphate 1-dehydrogenase [EC:1.1.1.49 1.1.1.363]								Glucose-6-phosphate dehydrogenase, C-terminal domain [PF02781.19]; Glucose-6-phosphate dehydrogenase, NAD binding domain [PF00479.25]					0
GCF_001267275.1_ASM126727v1_genomic_NZ_CP012363.1_932	GCF_001267275.1_ASM126727v1_genomic	NZ_CP012363.1	932	1014054	1015517	-1	C	K00036	glucose-6-phosphate 1-dehydrogenase [EC:1.1.1.49 1.1.1.363]								Glucose-6-phosphate dehydrogenase, C-terminal domain [PF02781.19]; Glucose-6-phosphate dehydrogenase, NAD binding domain [PF00479.25]					0
GCF_001267295.1_ASM126729v1_genomic_NZ_CP012364.1_869	GCF_001267295.1_ASM126729v1_genomic	NZ_CP012364.1	869	932959	934422	-1	C	K00036	glucose-6-phosphate 1-dehydrogenase [EC:1.1.1.49 1.1.1.363]								Glucose-6-phosphate dehydrogenase, C-terminal domain [PF02781.19]; Glucose-6-phosphate dehydrogenase, NAD binding domain [PF00479.25]					0
GCF_001267315.1_ASM126731v1_genomic_NZ_CP012365.1_1639	GCF_001267315.1_ASM126731v1_genomic	NZ_CP012365.1	1639	1742879	1744342	1	C	K00036	glucose-6-phosphate 1-dehydrogenase [EC:1.1.1.49 1.1.1.363]								Glucose-6-phosphate dehydrogenase, C-terminal domain [PF02781.19]; Glucose-6-phosphate dehydrogenase, NAD binding domain [PF00479.25]					0
GCF_030328955.1_ASM3032895v1_genomic_NZ_JACANB010000001.1_436	GCF_030328955.1_ASM3032895v1_genomic	NZ_JACANB010000001.1	436	457811	459274	-1	C	K00036	glucose-6-phosphate 1-dehydrogenase [EC:1.1.1.49 1.1.1.363]								Glucose-6-phosphate dehydrogenase, C-terminal domain [PF02781.19]; Glucose-6-phosphate dehydrogenase, NAD binding domain [PF00479.25]					0
GCF_030328995.1_ASM3032899v1_genomic_NZ_JACAND010000001.1_306	GCF_030328995.1_ASM3032899v1_genomic	NZ_JACAND010000001.1	306	326025	327485	-1	C	K00036	glucose-6-phosphate 1-dehydrogenase [EC:1.1.1.49 1.1.1.363]								Glucose-6-phosphate dehydrogenase, C-terminal domain [PF02781.19]; Glucose-6-phosphate dehydrogenase, NAD binding domain [PF00479.25]					0
GCF_030329025.1_ASM3032902v1_genomic_NZ_JACANE010000002.1_161	GCF_030329025.1_ASM3032902v1_genomic	NZ_JACANE010000002.1	161	166444	167907	1	C	K00036	glucose-6-phosphate 1-dehydrogenase [EC:1.1.1.49 1.1.1.363]								Glucose-6-phosphate dehydrogenase, C-terminal domain [PF02781.19]; Glucose-6-phosphate dehydrogenase, NAD binding domain [PF00479.25]					0
GCF_001267175.1_ASM126717v1_genomic_NZ_CP012358.1_457	GCF_001267175.1_ASM126717v1_genomic	NZ_CP012358.1	457	459943	461025	1	C	K00052	3-isopropylmalate dehydrogenase [EC:1.1.1.85]								Isocitrate/isopropylmalate dehydrogenase [PF00180.23]					0
GCF_001267195.1_ASM126719v1_genomic_NZ_CP012359.1_431	GCF_001267195.1_ASM126719v1_genomic	NZ_CP012359.1	431	439529	440611	1	C	K00052	3-isopropylmalate dehydrogenase [EC:1.1.1.85]								Isocitrate/isopropylmalate dehydrogenase [PF00180.23]					0
GCF_001267215.1_ASM126721v1_genomic_NZ_CP012360.1_1596	GCF_001267215.1_ASM126721v1_genomic	NZ_CP012360.1	1596	1690497	1691579	1	C	K00052	3-isopropylmalate dehydrogenase [EC:1.1.1.85]								Isocitrate/isopropylmalate dehydrogenase [PF00180.23]					0
GCF_001267255.1_ASM126725v1_genomic_NZ_CP012362.1_552	GCF_001267255.1_ASM126725v1_genomic	NZ_CP012362.1	552	596858	597940	-1	C	K00052	3-isopropylmalate dehydrogenase [EC:1.1.1.85]								Isocitrate/isopropylmalate dehydrogenase [PF00180.23]					0
GCF_001267275.1_ASM126727v1_genomic_NZ_CP012363.1_84	GCF_001267275.1_ASM126727v1_genomic	NZ_CP012363.1	84	80573	81655	1	C	K00052	3-isopropylmalate dehydrogenase [EC:1.1.1.85]								Isocitrate/isopropylmalate dehydrogenase [PF00180.23]					0
GCF_001267295.1_ASM126729v1_genomic_NZ_CP012364.1_75	GCF_001267295.1_ASM126729v1_genomic	NZ_CP012364.1	75	72951	74033	1	C	K00052	3-isopropylmalate dehydrogenase [EC:1.1.1.85]								Isocitrate/isopropylmalate dehydrogenase [PF00180.23]					0
GCF_001267315.1_ASM126731v1_genomic_NZ_CP012365.1_74	GCF_001267315.1_ASM126731v1_genomic	NZ_CP012365.1	74	73775	74857	1	C	K00052	3-isopropylmalate dehydrogenase [EC:1.1.1.85]								Isocitrate/isopropylmalate dehydrogenase [PF00180.23]					0
GCF_030328955.1_ASM3032895v1_genomic_NZ_JACANB010000003.1_280	GCF_030328955.1_ASM3032895v1_genomic	NZ_JACANB010000003.1	280	298290	299372	-1	C	K00052	3-isopropylmalate dehydrogenase [EC:1.1.1.85]								Isocitrate/isopropylmalate dehydrogenase [PF00180.23]					0
GCF_030328995.1_ASM3032899v1_genomic_NZ_JACAND010000016.1_5	GCF_030328995.1_ASM3032899v1_genomic	NZ_JACAND010000016.1	5	4095	5177	-1	C	K00052	3-isopropylmalate dehydrogenase [EC:1.1.1.85]								Isocitrate/isopropylmalate dehydrogenase [PF00180.23]					0
GCF_030329025.1_ASM3032902v1_genomic_NZ_JACANE010000001.1_552	GCF_030329025.1_ASM3032902v1_genomic	NZ_JACANE010000001.1	552	593982	595064	-1	C	K00052	3-isopropylmalate dehydrogenase [EC:1.1.1.85]								Isocitrate/isopropylmalate dehydrogenase [PF00180.23]					0
GCF_001267175.1_ASM126717v1_genomic_NZ_CP012358.1_2361	GCF_001267175.1_ASM126717v1_genomic	NZ_CP012358.1	2361	2478491	2479507	1	C	K00053	ketol-acid reductoisomerase [EC:1.1.1.86]								Acetohydroxy acid isomeroreductase, NADPH-binding domain [PF07991.15]; Acetohydroxy acid isomeroreductase, catalytic domain [PF01450.22]					0
GCF_001267215.1_ASM126721v1_genomic_NZ_CP012360.1_1170	GCF_001267215.1_ASM126721v1_genomic	NZ_CP012360.1	1170	1235046	1236062	1	C	K00053	ketol-acid reductoisomerase [EC:1.1.1.86]								Acetohydroxy acid isomeroreductase, NADPH-binding domain [PF07991.15]; Acetohydroxy acid isomeroreductase, catalytic domain [PF01450.22]					0
GCF_001267255.1_ASM126725v1_genomic_NZ_CP012362.1_2150	GCF_001267255.1_ASM126725v1_genomic	NZ_CP012362.1	2150	2292304	2293320	1	C	K00053	ketol-acid reductoisomerase [EC:1.1.1.86]								Acetohydroxy acid isomeroreductase, NADPH-binding domain [PF07991.15]; Acetohydroxy acid isomeroreductase, catalytic domain [PF01450.22]					0
GCF_001267275.1_ASM126727v1_genomic_NZ_CP012363.1_713	GCF_001267275.1_ASM126727v1_genomic	NZ_CP012363.1	713	779039	780055	-1	C	K00053	ketol-acid reductoisomerase [EC:1.1.1.86]								Acetohydroxy acid isomeroreductase, NADPH-binding domain [PF07991.15]; Acetohydroxy acid isomeroreductase, catalytic domain [PF01450.22]					0
GCF_001267315.1_ASM126731v1_genomic_NZ_CP012365.1_1855	GCF_001267315.1_ASM126731v1_genomic	NZ_CP012365.1	1855	1968692	1969708	1	C	K00053	ketol-acid reductoisomerase [EC:1.1.1.86]								Acetohydroxy acid isomeroreductase, NADPH-binding domain [PF07991.15]; Acetohydroxy acid isomeroreductase, catalytic domain [PF01450.22]					0
GCF_030328955.1_ASM3032895v1_genomic_NZ_JACANB010000010.1_2	GCF_030328955.1_ASM3032895v1_genomic	NZ_JACANB010000010.1	2	1067	2083	-1	C	K00053	ketol-acid reductoisomerase [EC:1.1.1.86]								Acetohydroxy acid isomeroreductase, NADPH-binding domain [PF07991.15]; Acetohydroxy acid isomeroreductase, catalytic domain [PF01450.22]					0
GCF_030328995.1_ASM3032899v1_genomic_NZ_JACAND010000025.1_2	GCF_030328995.1_ASM3032899v1_genomic	NZ_JACAND010000025.1	2	1111	2127	-1	C	K00053	ketol-acid reductoisomerase [EC:1.1.1.86]								Acetohydroxy acid isomeroreductase, NADPH-binding domain [PF07991.15]; Acetohydroxy acid isomeroreductase, catalytic domain [PF01450.22]					0
GCF_030329025.1_ASM3032902v1_genomic_NZ_JACANE010000002.1_356	GCF_030329025.1_ASM3032902v1_genomic	NZ_JACANE010000002.1	356	366476	367492	1	C	K00053	ketol-acid reductoisomerase [EC:1.1.1.86]								Acetohydroxy acid isomeroreductase, NADPH-binding domain [PF07991.15]; Acetohydroxy acid isomeroreductase, catalytic domain [PF01450.22]					0
GCF_030328955.1_ASM3032895v1_genomic_NZ_JACANB010000022.1_5	GCF_030328955.1_ASM3032895v1_genomic	NZ_JACANB010000022.1	5	4851	5939	1	C	K00055	aryl-alcohol dehydrogenase [EC:1.1.1.90]								Alcohol dehydrogenase GroES-like domain [PF08240.15]; Zinc-binding dehydrogenase [PF00107.29]; Glucose dehydrogenase C-terminus [PF16912.8]					0
GCF_001267175.1_ASM126717v1_genomic_NZ_CP012358.1_573	GCF_001267175.1_ASM126717v1_genomic	NZ_CP012358.1	573	586008	587024	-1	C	K00057	glycerol-3-phosphate dehydrogenase (NAD(P)+) [EC:1.1.1.94]								NAD-dependent glycerol-3-phosphate dehydrogenase N-terminus [PF01210.26]; NAD-dependent glycerol-3-phosphate dehydrogenase C-terminus [PF07479.17]; Bacterial GPD, NAD-dependent C-terminal [PF20618.1]					0
GCF_001267195.1_ASM126719v1_genomic_NZ_CP012359.1_548	GCF_001267195.1_ASM126719v1_genomic	NZ_CP012359.1	548	564160	565176	-1	C	K00057	glycerol-3-phosphate dehydrogenase (NAD(P)+) [EC:1.1.1.94]								NAD-dependent glycerol-3-phosphate dehydrogenase N-terminus [PF01210.26]; NAD-dependent glycerol-3-phosphate dehydrogenase C-terminus [PF07479.17]; Bacterial GPD, NAD-dependent C-terminal [PF20618.1]					0
GCF_001267215.1_ASM126721v1_genomic_NZ_CP012360.1_1712	GCF_001267215.1_ASM126721v1_genomic	NZ_CP012360.1	1712	1815334	1816350	-1	C	K00057	glycerol-3-phosphate dehydrogenase (NAD(P)+) [EC:1.1.1.94]								NAD-dependent glycerol-3-phosphate dehydrogenase N-terminus [PF01210.26]; NAD-dependent glycerol-3-phosphate dehydrogenase C-terminus [PF07479.17]; Bacterial GPD, NAD-dependent C-terminal [PF20618.1]					0
GCF_001267255.1_ASM126725v1_genomic_NZ_CP012362.1_436	GCF_001267255.1_ASM126725v1_genomic	NZ_CP012362.1	436	472298	473314	1	C	K00057	glycerol-3-phosphate dehydrogenase (NAD(P)+) [EC:1.1.1.94]								NAD-dependent glycerol-3-phosphate dehydrogenase N-terminus [PF01210.26]; NAD-dependent glycerol-3-phosphate dehydrogenase C-terminus [PF07479.17]; Bacterial GPD, NAD-dependent C-terminal [PF20618.1]					0
GCF_001267275.1_ASM126727v1_genomic_NZ_CP012363.1_216	GCF_001267275.1_ASM126727v1_genomic	NZ_CP012363.1	216	227653	228669	-1	C	K00057	glycerol-3-phosphate dehydrogenase (NAD(P)+) [EC:1.1.1.94]								NAD-dependent glycerol-3-phosphate dehydrogenase N-terminus [PF01210.26]; NAD-dependent glycerol-3-phosphate dehydrogenase C-terminus [PF07479.17]; Bacterial GPD, NAD-dependent C-terminal [PF20618.1]					0
GCF_001267295.1_ASM126729v1_genomic_NZ_CP012364.1_192	GCF_001267295.1_ASM126729v1_genomic	NZ_CP012364.1	192	199368	200384	-1	C	K00057	glycerol-3-phosphate dehydrogenase (NAD(P)+) [EC:1.1.1.94]								NAD-dependent glycerol-3-phosphate dehydrogenase N-terminus [PF01210.26]; NAD-dependent glycerol-3-phosphate dehydrogenase C-terminus [PF07479.17]; Bacterial GPD, NAD-dependent C-terminal [PF20618.1]					0
GCF_001267315.1_ASM126731v1_genomic_NZ_CP012365.1_193	GCF_001267315.1_ASM126731v1_genomic	NZ_CP012365.1	193	201386	202402	-1	C	K00057	glycerol-3-phosphate dehydrogenase (NAD(P)+) [EC:1.1.1.94]								NAD-dependent glycerol-3-phosphate dehydrogenase N-terminus [PF01210.26]; NAD-dependent glycerol-3-phosphate dehydrogenase C-terminus [PF07479.17]; Bacterial GPD, NAD-dependent C-terminal [PF20618.1]					0
GCF_030328955.1_ASM3032895v1_genomic_NZ_JACANB010000003.1_140	GCF_030328955.1_ASM3032895v1_genomic	NZ_JACANB010000003.1	140	156661	157677	1	C	K00057	glycerol-3-phosphate dehydrogenase (NAD(P)+) [EC:1.1.1.94]								NAD-dependent glycerol-3-phosphate dehydrogenase N-terminus [PF01210.26]; NAD-dependent glycerol-3-phosphate dehydrogenase C-terminus [PF07479.17]; Bacterial GPD, NAD-dependent C-terminal [PF20618.1]					0
GCF_030328995.1_ASM3032899v1_genomic_NZ_JACAND010000005.1_98	GCF_030328995.1_ASM3032899v1_genomic	NZ_JACAND010000005.1	98	98031	99047	-1	C	K00057	glycerol-3-phosphate dehydrogenase (NAD(P)+) [EC:1.1.1.94]								NAD-dependent glycerol-3-phosphate dehydrogenase N-terminus [PF01210.26]; NAD-dependent glycerol-3-phosphate dehydrogenase C-terminus [PF07479.17]; Bacterial GPD, NAD-dependent C-terminal [PF20618.1]					0
GCF_030329025.1_ASM3032902v1_genomic_NZ_JACANE010000001.1_436	GCF_030329025.1_ASM3032902v1_genomic	NZ_JACANE010000001.1	436	469255	470271	1	C	K00057	glycerol-3-phosphate dehydrogenase (NAD(P)+) [EC:1.1.1.94]								NAD-dependent glycerol-3-phosphate dehydrogenase N-terminus [PF01210.26]; NAD-dependent glycerol-3-phosphate dehydrogenase C-terminus [PF07479.17]; Bacterial GPD, NAD-dependent C-terminal [PF20618.1]					0
GCF_001267175.1_ASM126717v1_genomic_NZ_CP012358.1_1491	GCF_001267175.1_ASM126717v1_genomic	NZ_CP012358.1	1491	1565257	1566489	1	C	K00058	D-3-phosphoglycerate dehydrogenase / 2-oxoglutarate reductase [EC:1.1.1.95 1.1.1.399]								D-isomer specific 2-hydroxyacid dehydrogenase, NAD binding domain [PF02826.22]; D-isomer specific 2-hydroxyacid dehydrogenase, catalytic domain [PF00389.33]					0
GCF_001267195.1_ASM126719v1_genomic_NZ_CP012359.1_1829	GCF_001267195.1_ASM126719v1_genomic	NZ_CP012359.1	1829	1934470	1935702	-1	C	K00058	D-3-phosphoglycerate dehydrogenase / 2-oxoglutarate reductase [EC:1.1.1.95 1.1.1.399]								D-isomer specific 2-hydroxyacid dehydrogenase, NAD binding domain [PF02826.22]; D-isomer specific 2-hydroxyacid dehydrogenase, catalytic domain [PF00389.33]					0
GCF_001267215.1_ASM126721v1_genomic_NZ_CP012360.1_334	GCF_001267215.1_ASM126721v1_genomic	NZ_CP012360.1	334	353520	354752	1	C	K00058	D-3-phosphoglycerate dehydrogenase / 2-oxoglutarate reductase [EC:1.1.1.95 1.1.1.399]								D-isomer specific 2-hydroxyacid dehydrogenase, NAD binding domain [PF02826.22]; D-isomer specific 2-hydroxyacid dehydrogenase, catalytic domain [PF00389.33]					0
GCF_001267255.1_ASM126725v1_genomic_NZ_CP012362.1_1324	GCF_001267255.1_ASM126725v1_genomic	NZ_CP012362.1	1324	1419523	1420755	1	C	K00058	D-3-phosphoglycerate dehydrogenase / 2-oxoglutarate reductase [EC:1.1.1.95 1.1.1.399]								D-isomer specific 2-hydroxyacid dehydrogenase, NAD binding domain [PF02826.22]; D-isomer specific 2-hydroxyacid dehydrogenase, catalytic domain [PF00389.33]					0
GCF_001267275.1_ASM126727v1_genomic_NZ_CP012363.1_1551	GCF_001267275.1_ASM126727v1_genomic	NZ_CP012363.1	1551	1666416	1667648	-1	C	K00058	D-3-phosphoglycerate dehydrogenase / 2-oxoglutarate reductase [EC:1.1.1.95 1.1.1.399]								D-isomer specific 2-hydroxyacid dehydrogenase, NAD binding domain [PF02826.22]; D-isomer specific 2-hydroxyacid dehydrogenase, catalytic domain [PF00389.33]					0
GCF_001267295.1_ASM126729v1_genomic_NZ_CP012364.1_1465	GCF_001267295.1_ASM126729v1_genomic	NZ_CP012364.1	1465	1562073	1563305	-1	C	K00058	D-3-phosphoglycerate dehydrogenase / 2-oxoglutarate reductase [EC:1.1.1.95 1.1.1.399]								D-isomer specific 2-hydroxyacid dehydrogenase, NAD binding domain [PF02826.22]; D-isomer specific 2-hydroxyacid dehydrogenase, catalytic domain [PF00389.33]					0
GCF_001267315.1_ASM126731v1_genomic_NZ_CP012365.1_1003	GCF_001267315.1_ASM126731v1_genomic	NZ_CP012365.1	1003	1069977	1071209	1	C	K00058	D-3-phosphoglycerate dehydrogenase / 2-oxoglutarate reductase [EC:1.1.1.95 1.1.1.399]								D-isomer specific 2-hydroxyacid dehydrogenase, NAD binding domain [PF02826.22]; D-isomer specific 2-hydroxyacid dehydrogenase, catalytic domain [PF00389.33]					0
GCF_030328955.1_ASM3032895v1_genomic_NZ_JACANB010000002.1_348	GCF_030328955.1_ASM3032895v1_genomic	NZ_JACANB010000002.1	348	367191	368423	1	C	K00058	D-3-phosphoglycerate dehydrogenase / 2-oxoglutarate reductase [EC:1.1.1.95 1.1.1.399]								D-isomer specific 2-hydroxyacid dehydrogenase, NAD binding domain [PF02826.22]; D-isomer specific 2-hydroxyacid dehydrogenase, catalytic domain [PF00389.33]					0
GCF_030328995.1_ASM3032899v1_genomic_NZ_JACAND010000003.1_194	GCF_030328995.1_ASM3032899v1_genomic	NZ_JACAND010000003.1	194	204575	205807	1	C	K00058	D-3-phosphoglycerate dehydrogenase / 2-oxoglutarate reductase [EC:1.1.1.95 1.1.1.399]								D-isomer specific 2-hydroxyacid dehydrogenase, NAD binding domain [PF02826.22]; D-isomer specific 2-hydroxyacid dehydrogenase, catalytic domain [PF00389.33]					0
GCF_030329025.1_ASM3032902v1_genomic_NZ_JACANE010000004.1_24	GCF_030329025.1_ASM3032902v1_genomic	NZ_JACANE010000004.1	24	22951	24183	1	C	K00058	D-3-phosphoglycerate dehydrogenase / 2-oxoglutarate reductase [EC:1.1.1.95 1.1.1.399]								D-isomer specific 2-hydroxyacid dehydrogenase, NAD binding domain [PF02826.22]; D-isomer specific 2-hydroxyacid dehydrogenase, catalytic domain [PF00389.33]					0
GCF_001267175.1_ASM126717v1_genomic_NZ_CP012358.1_137	GCF_001267175.1_ASM126717v1_genomic	NZ_CP012358.1	137	145723	146466	1	C	K00059	3-oxoacyl-[acyl-carrier protein] reductase [EC:1.1.1.100]								Enoyl-(Acyl carrier protein) reductase [PF13561.9]; short chain dehydrogenase [PF00106.28]; KR domain [PF08659.13]; NAD dependent epimerase/dehydratase family [PF01370.24]					0
GCF_001267175.1_ASM126717v1_genomic_NZ_CP012358.1_1229	GCF_001267175.1_ASM126717v1_genomic	NZ_CP012358.1	1229	1290603	1291361	-1	C	K00059	3-oxoacyl-[acyl-carrier protein] reductase [EC:1.1.1.100]								Enoyl-(Acyl carrier protein) reductase [PF13561.9]; short chain dehydrogenase [PF00106.28]; KR domain [PF08659.13]					0
GCF_001267195.1_ASM126719v1_genomic_NZ_CP012359.1_139	GCF_001267195.1_ASM126719v1_genomic	NZ_CP012359.1	139	146442	147185	1	C	K00059	3-oxoacyl-[acyl-carrier protein] reductase [EC:1.1.1.100]								Enoyl-(Acyl carrier protein) reductase [PF13561.9]; short chain dehydrogenase [PF00106.28]; KR domain [PF08659.13]; NAD dependent epimerase/dehydratase family [PF01370.24]					0
GCF_001267195.1_ASM126719v1_genomic_NZ_CP012359.1_1184	GCF_001267195.1_ASM126719v1_genomic	NZ_CP012359.1	1184	1255723	1256478	-1	C	K00059	3-oxoacyl-[acyl-carrier protein] reductase [EC:1.1.1.100]								Enoyl-(Acyl carrier protein) reductase [PF13561.9]; short chain dehydrogenase [PF00106.28]; KR domain [PF08659.13]					0
GCF_001267195.1_ASM126719v1_genomic_NZ_CP012359.1_1991	GCF_001267195.1_ASM126719v1_genomic	NZ_CP012359.1	1991	2117281	2118039	1	C	K00059	3-oxoacyl-[acyl-carrier protein] reductase [EC:1.1.1.100]								Enoyl-(Acyl carrier protein) reductase [PF13561.9]; short chain dehydrogenase [PF00106.28]; KR domain [PF08659.13]					0
GCF_001267215.1_ASM126721v1_genomic_NZ_CP012360.1_162	GCF_001267215.1_ASM126721v1_genomic	NZ_CP012360.1	162	164236	164994	-1	C	K00059	3-oxoacyl-[acyl-carrier protein] reductase [EC:1.1.1.100]								Enoyl-(Acyl carrier protein) reductase [PF13561.9]; short chain dehydrogenase [PF00106.28]; KR domain [PF08659.13]					0
GCF_001267215.1_ASM126721v1_genomic_NZ_CP012360.1_953	GCF_001267215.1_ASM126721v1_genomic	NZ_CP012360.1	953	1004972	1005727	1	C	K00059	3-oxoacyl-[acyl-carrier protein] reductase [EC:1.1.1.100]								Enoyl-(Acyl carrier protein) reductase [PF13561.9]; short chain dehydrogenase [PF00106.28]; KR domain [PF08659.13]					0
GCF_001267215.1_ASM126721v1_genomic_NZ_CP012360.1_1321	GCF_001267215.1_ASM126721v1_genomic	NZ_CP012360.1	1321	1400202	1400945	1	C	K00059	3-oxoacyl-[acyl-carrier protein] reductase [EC:1.1.1.100]								Enoyl-(Acyl carrier protein) reductase [PF13561.9]; short chain dehydrogenase [PF00106.28]; KR domain [PF08659.13]; NAD dependent epimerase/dehydratase family [PF01370.24]					0
GCF_001267255.1_ASM126725v1_genomic_NZ_CP012362.1_834	GCF_001267255.1_ASM126725v1_genomic	NZ_CP012362.1	834	897798	898541	-1	C	K00059	3-oxoacyl-[acyl-carrier protein] reductase [EC:1.1.1.100]								Enoyl-(Acyl carrier protein) reductase [PF13561.9]; short chain dehydrogenase [PF00106.28]; KR domain [PF08659.13]; NAD dependent epimerase/dehydratase family [PF01370.24]					0
GCF_001267255.1_ASM126725v1_genomic_NZ_CP012362.1_1159	GCF_001267255.1_ASM126725v1_genomic	NZ_CP012362.1	1159	1235655	1236413	-1	C	K00059	3-oxoacyl-[acyl-carrier protein] reductase [EC:1.1.1.100]								Enoyl-(Acyl carrier protein) reductase [PF13561.9]; short chain dehydrogenase [PF00106.28]; KR domain [PF08659.13]					0
GCF_001267255.1_ASM126725v1_genomic_NZ_CP012362.1_1933	GCF_001267255.1_ASM126725v1_genomic	NZ_CP012362.1	1933	2054445	2055200	1	C	K00059	3-oxoacyl-[acyl-carrier protein] reductase [EC:1.1.1.100]								Enoyl-(Acyl carrier protein) reductase [PF13561.9]; short chain dehydrogenase [PF00106.28]; KR domain [PF08659.13]					0
GCF_001267275.1_ASM126727v1_genomic_NZ_CP012363.1_936	GCF_001267275.1_ASM126727v1_genomic	NZ_CP012363.1	936	1019218	1019973	-1	C	K00059	3-oxoacyl-[acyl-carrier protein] reductase [EC:1.1.1.100]								Enoyl-(Acyl carrier protein) reductase [PF13561.9]; short chain dehydrogenase [PF00106.28]; KR domain [PF08659.13]					0
GCF_001267275.1_ASM126727v1_genomic_NZ_CP012363.1_1124	GCF_001267275.1_ASM126727v1_genomic	NZ_CP012363.1	1124	1220153	1220917	-1	C	K00059	3-oxoacyl-[acyl-carrier protein] reductase [EC:1.1.1.100]								Enoyl-(Acyl carrier protein) reductase [PF13561.9]; short chain dehydrogenase [PF00106.28]; KR domain [PF08659.13]					0
GCF_001267275.1_ASM126727v1_genomic_NZ_CP012363.1_1717	GCF_001267275.1_ASM126727v1_genomic	NZ_CP012363.1	1717	1858390	1859148	1	C	K00059	3-oxoacyl-[acyl-carrier protein] reductase [EC:1.1.1.100]								Enoyl-(Acyl carrier protein) reductase [PF13561.9]; short chain dehydrogenase [PF00106.28]; KR domain [PF08659.13]					0
GCF_001267275.1_ASM126727v1_genomic_NZ_CP012363.1_2026	GCF_001267275.1_ASM126727v1_genomic	NZ_CP012363.1	2026	2177561	2178304	1	C	K00059	3-oxoacyl-[acyl-carrier protein] reductase [EC:1.1.1.100]								Enoyl-(Acyl carrier protein) reductase [PF13561.9]; short chain dehydrogenase [PF00106.28]; KR domain [PF08659.13]; NAD dependent epimerase/dehydratase family [PF01370.24]					0
GCF_001267295.1_ASM126729v1_genomic_NZ_CP012364.1_873	GCF_001267295.1_ASM126729v1_genomic	NZ_CP012364.1	873	938122	938877	-1	C	K00059	3-oxoacyl-[acyl-carrier protein] reductase [EC:1.1.1.100]								Enoyl-(Acyl carrier protein) reductase [PF13561.9]; short chain dehydrogenase [PF00106.28]; KR domain [PF08659.13]					0
GCF_001267295.1_ASM126729v1_genomic_NZ_CP012364.1_1717	GCF_001267295.1_ASM126729v1_genomic	NZ_CP012364.1	1717	1830080	1830838	1	C	K00059	3-oxoacyl-[acyl-carrier protein] reductase [EC:1.1.1.100]								Enoyl-(Acyl carrier protein) reductase [PF13561.9]; short chain dehydrogenase [PF00106.28]; KR domain [PF08659.13]					0
GCF_001267295.1_ASM126729v1_genomic_NZ_CP012364.1_2011	GCF_001267295.1_ASM126729v1_genomic	NZ_CP012364.1	2011	2135654	2136397	1	C	K00059	3-oxoacyl-[acyl-carrier protein] reductase [EC:1.1.1.100]								Enoyl-(Acyl carrier protein) reductase [PF13561.9]; short chain dehydrogenase [PF00106.28]; KR domain [PF08659.13]; NAD dependent epimerase/dehydratase family [PF01370.24]					0
GCF_001267315.1_ASM126731v1_genomic_NZ_CP012365.1_835	GCF_001267315.1_ASM126731v1_genomic	NZ_CP012365.1	835	875465	876223	-1	C	K00059	3-oxoacyl-[acyl-carrier protein] reductase [EC:1.1.1.100]								Enoyl-(Acyl carrier protein) reductase [PF13561.9]; short chain dehydrogenase [PF00106.28]; KR domain [PF08659.13]					0
GCF_001267315.1_ASM126731v1_genomic_NZ_CP012365.1_1290	GCF_001267315.1_ASM126731v1_genomic	NZ_CP012365.1	1290	1374816	1375544	1	C	K00059	3-oxoacyl-[acyl-carrier protein] reductase [EC:1.1.1.100]								Enoyl-(Acyl carrier protein) reductase [PF13561.9]; short chain dehydrogenase [PF00106.28]; KR domain [PF08659.13]					0
GCF_001267315.1_ASM126731v1_genomic_NZ_CP012365.1_2027	GCF_001267315.1_ASM126731v1_genomic	NZ_CP012365.1	2027	2159383	2160126	1	C	K00059	3-oxoacyl-[acyl-carrier protein] reductase [EC:1.1.1.100]								Enoyl-(Acyl carrier protein) reductase [PF13561.9]; short chain dehydrogenase [PF00106.28]; KR domain [PF08659.13]; NAD dependent epimerase/dehydratase family [PF01370.24]					0
GCF_030328955.1_ASM3032895v1_genomic_NZ_JACANB010000001.1_105	GCF_030328955.1_ASM3032895v1_genomic	NZ_JACANB010000001.1	105	109079	109822	-1	C	K00059	3-oxoacyl-[acyl-carrier protein] reductase [EC:1.1.1.100]								Enoyl-(Acyl carrier protein) reductase [PF13561.9]; short chain dehydrogenase [PF00106.28]; KR domain [PF08659.13]; NAD dependent epimerase/dehydratase family [PF01370.24]					0
GCF_030328955.1_ASM3032895v1_genomic_NZ_JACANB010000001.1_440	GCF_030328955.1_ASM3032895v1_genomic	NZ_JACANB010000001.1	440	462973	463728	-1	C	K00059	3-oxoacyl-[acyl-carrier protein] reductase [EC:1.1.1.100]								Enoyl-(Acyl carrier protein) reductase [PF13561.9]; short chain dehydrogenase [PF00106.28]; KR domain [PF08659.13]					0
GCF_030328955.1_ASM3032895v1_genomic_NZ_JACANB010000002.1_163	GCF_030328955.1_ASM3032895v1_genomic	NZ_JACANB010000002.1	163	157590	158348	-1	C	K00059	3-oxoacyl-[acyl-carrier protein] reductase [EC:1.1.1.100]								Enoyl-(Acyl carrier protein) reductase [PF13561.9]; short chain dehydrogenase [PF00106.28]; KR domain [PF08659.13]					0
GCF_030328955.1_ASM3032895v1_genomic_NZ_JACANB010000005.1_41	GCF_030328955.1_ASM3032895v1_genomic	NZ_JACANB010000005.1	41	35123	35851	1	C	K00059	3-oxoacyl-[acyl-carrier protein] reductase [EC:1.1.1.100]								Enoyl-(Acyl carrier protein) reductase [PF13561.9]; short chain dehydrogenase [PF00106.28]; KR domain [PF08659.13]					0
GCF_030328995.1_ASM3032899v1_genomic_NZ_JACAND010000001.1_310	GCF_030328995.1_ASM3032899v1_genomic	NZ_JACAND010000001.1	310	331186	331941	-1	C	K00059	3-oxoacyl-[acyl-carrier protein] reductase [EC:1.1.1.100]								Enoyl-(Acyl carrier protein) reductase [PF13561.9]; short chain dehydrogenase [PF00106.28]; KR domain [PF08659.13]					0
GCF_030328995.1_ASM3032899v1_genomic_NZ_JACAND010000002.1_151	GCF_030328995.1_ASM3032899v1_genomic	NZ_JACAND010000002.1	151	168332	169075	1	C	K00059	3-oxoacyl-[acyl-carrier protein] reductase [EC:1.1.1.100]								Enoyl-(Acyl carrier protein) reductase [PF13561.9]; short chain dehydrogenase [PF00106.28]; KR domain [PF08659.13]; NAD dependent epimerase/dehydratase family [PF01370.24]					0
GCF_030328995.1_ASM3032899v1_genomic_NZ_JACAND010000003.1_29	GCF_030328995.1_ASM3032899v1_genomic	NZ_JACAND010000003.1	29	28867	29625	-1	C	K00059	3-oxoacyl-[acyl-carrier protein] reductase [EC:1.1.1.100]								Enoyl-(Acyl carrier protein) reductase [PF13561.9]; short chain dehydrogenase [PF00106.28]; KR domain [PF08659.13]					0
GCF_030329025.1_ASM3032902v1_genomic_NZ_JACANE010000003.1_112	GCF_030329025.1_ASM3032902v1_genomic	NZ_JACANE010000003.1	112	105112	105870	-1	C	K00059	3-oxoacyl-[acyl-carrier protein] reductase [EC:1.1.1.100]								Enoyl-(Acyl carrier protein) reductase [PF13561.9]; short chain dehydrogenase [PF00106.28]; KR domain [PF08659.13]					0
GCF_030329025.1_ASM3032902v1_genomic_NZ_JACANE010000005.1_40	GCF_030329025.1_ASM3032902v1_genomic	NZ_JACANE010000005.1	40	35239	35967	1	C	K00059	3-oxoacyl-[acyl-carrier protein] reductase [EC:1.1.1.100]								Enoyl-(Acyl carrier protein) reductase [PF13561.9]; short chain dehydrogenase [PF00106.28]; KR domain [PF08659.13]					0
GCF_030329025.1_ASM3032902v1_genomic_NZ_JACANE010000006.1_18	GCF_030329025.1_ASM3032902v1_genomic	NZ_JACANE010000006.1	18	18837	19580	-1	C	K00059	3-oxoacyl-[acyl-carrier protein] reductase [EC:1.1.1.100]								Enoyl-(Acyl carrier protein) reductase [PF13561.9]; short chain dehydrogenase [PF00106.28]; KR domain [PF08659.13]; NAD dependent epimerase/dehydratase family [PF01370.24]					0
GCF_001267255.1_ASM126725v1_genomic_NZ_CP012362.1_2025	GCF_001267255.1_ASM126725v1_genomic	NZ_CP012362.1	2025	2159703	2160551	-1	C	K00067	dTDP-4-dehydrorhamnose reductase [EC:1.1.1.133]								RmlD substrate binding domain [PF04321.20]; NAD dependent epimerase/dehydratase family [PF01370.24]; GDP-mannose 4,6 dehydratase [PF16363.8]					0
GCF_001267175.1_ASM126717v1_genomic_NZ_CP012358.1_833	GCF_001267175.1_ASM126717v1_genomic	NZ_CP012358.1	833	875720	876760	-1	C	K00075	UDP-N-acetylmuramate dehydrogenase [EC:1.3.1.98]								UDP-N-acetylenolpyruvoylglucosamine reductase, C-terminal domain [PF02873.19]; FAD binding domain [PF01565.26]					0
GCF_001267195.1_ASM126719v1_genomic_NZ_CP012359.1_761	GCF_001267195.1_ASM126719v1_genomic	NZ_CP012359.1	761	797433	798473	-1	C	K00075	UDP-N-acetylmuramate dehydrogenase [EC:1.3.1.98]								UDP-N-acetylenolpyruvoylglucosamine reductase, C-terminal domain [PF02873.19]; FAD binding domain [PF01565.26]					0
GCF_001267215.1_ASM126721v1_genomic_NZ_CP012360.1_1961	GCF_001267215.1_ASM126721v1_genomic	NZ_CP012360.1	1961	2086460	2087500	-1	C	K00075	UDP-N-acetylmuramate dehydrogenase [EC:1.3.1.98]								UDP-N-acetylenolpyruvoylglucosamine reductase, C-terminal domain [PF02873.19]; FAD binding domain [PF01565.26]					0
GCF_001267255.1_ASM126725v1_genomic_NZ_CP012362.1_217	GCF_001267255.1_ASM126725v1_genomic	NZ_CP012362.1	217	236298	237338	1	C	K00075	UDP-N-acetylmuramate dehydrogenase [EC:1.3.1.98]								UDP-N-acetylenolpyruvoylglucosamine reductase, C-terminal domain [PF02873.19]; FAD binding domain [PF01565.26]					0
GCF_001267275.1_ASM126727v1_genomic_NZ_CP012363.1_498	GCF_001267275.1_ASM126727v1_genomic	NZ_CP012363.1	498	537843	538883	-1	C	K00075	UDP-N-acetylmuramate dehydrogenase [EC:1.3.1.98]								UDP-N-acetylenolpyruvoylglucosamine reductase, C-terminal domain [PF02873.19]; FAD binding domain [PF01565.26]					0
GCF_001267295.1_ASM126729v1_genomic_NZ_CP012364.1_405	GCF_001267295.1_ASM126729v1_genomic	NZ_CP012364.1	405	430599	431639	-1	C	K00075	UDP-N-acetylmuramate dehydrogenase [EC:1.3.1.98]								UDP-N-acetylenolpyruvoylglucosamine reductase, C-terminal domain [PF02873.19]; FAD binding domain [PF01565.26]					0
GCF_001267315.1_ASM126731v1_genomic_NZ_CP012365.1_441	GCF_001267315.1_ASM126731v1_genomic	NZ_CP012365.1	441	469610	470650	-1	C	K00075	UDP-N-acetylmuramate dehydrogenase [EC:1.3.1.98]								UDP-N-acetylenolpyruvoylglucosamine reductase, C-terminal domain [PF02873.19]; FAD binding domain [PF01565.26]					0
GCF_001267315.1_ASM126731v1_genomic_NZ_CP012365.1_1751	GCF_001267315.1_ASM126731v1_genomic	NZ_CP012365.1	1751	1861600	1862646	1	C	K00075	UDP-N-acetylmuramate dehydrogenase [EC:1.3.1.98]								FAD binding domain [PF01565.26]					0
GCF_030328955.1_ASM3032895v1_genomic_NZ_JACANB010000004.1_196	GCF_030328955.1_ASM3032895v1_genomic	NZ_JACANB010000004.1	196	208976	210016	1	C	K00075	UDP-N-acetylmuramate dehydrogenase [EC:1.3.1.98]								UDP-N-acetylenolpyruvoylglucosamine reductase, C-terminal domain [PF02873.19]; FAD binding domain [PF01565.26]					0
GCF_030328995.1_ASM3032899v1_genomic_NZ_JACAND010000006.1_89	GCF_030328995.1_ASM3032899v1_genomic	NZ_JACAND010000006.1	89	92453	93493	-1	C	K00075	UDP-N-acetylmuramate dehydrogenase [EC:1.3.1.98]								UDP-N-acetylenolpyruvoylglucosamine reductase, C-terminal domain [PF02873.19]; FAD binding domain [PF01565.26]					0
GCF_030329025.1_ASM3032902v1_genomic_NZ_JACANE010000001.1_211	GCF_030329025.1_ASM3032902v1_genomic	NZ_JACANE010000001.1	211	229078	230118	1	C	K00075	UDP-N-acetylmuramate dehydrogenase [EC:1.3.1.98]								UDP-N-acetylenolpyruvoylglucosamine reductase, C-terminal domain [PF02873.19]; FAD binding domain [PF01565.26]					0
GCF_001267175.1_ASM126717v1_genomic_NZ_CP012358.1_81	GCF_001267175.1_ASM126717v1_genomic	NZ_CP012358.1	81	87908	88825	-1	C	K00077	2-dehydropantoate 2-reductase [EC:1.1.1.169]								Ketopantoate reductase PanE/ApbA [PF02558.19]; Ketopantoate reductase PanE/ApbA C terminal [PF08546.14]					0
GCF_001267175.1_ASM126717v1_genomic_NZ_CP012358.1_471	GCF_001267175.1_ASM126717v1_genomic	NZ_CP012358.1	471	472174	473133	1	C	K00077	2-dehydropantoate 2-reductase [EC:1.1.1.169]								Ketopantoate reductase PanE/ApbA C terminal [PF08546.14]; Ketopantoate reductase PanE/ApbA [PF02558.19]					0
GCF_001267195.1_ASM126719v1_genomic_NZ_CP012359.1_83	GCF_001267195.1_ASM126719v1_genomic	NZ_CP012359.1	83	88627	89544	-1	C	K00077	2-dehydropantoate 2-reductase [EC:1.1.1.169]								Ketopantoate reductase PanE/ApbA [PF02558.19]; Ketopantoate reductase PanE/ApbA C terminal [PF08546.14]					0
GCF_001267195.1_ASM126719v1_genomic_NZ_CP012359.1_445	GCF_001267195.1_ASM126719v1_genomic	NZ_CP012359.1	445	451760	452719	1	C	K00077	2-dehydropantoate 2-reductase [EC:1.1.1.169]								Ketopantoate reductase PanE/ApbA C terminal [PF08546.14]; Ketopantoate reductase PanE/ApbA [PF02558.19]					0
GCF_001267215.1_ASM126721v1_genomic_NZ_CP012360.1_1265	GCF_001267215.1_ASM126721v1_genomic	NZ_CP012360.1	1265	1342387	1343304	-1	C	K00077	2-dehydropantoate 2-reductase [EC:1.1.1.169]								Ketopantoate reductase PanE/ApbA [PF02558.19]; Ketopantoate reductase PanE/ApbA C terminal [PF08546.14]					0
GCF_001267215.1_ASM126721v1_genomic_NZ_CP012360.1_1610	GCF_001267215.1_ASM126721v1_genomic	NZ_CP012360.1	1610	1702728	1703687	1	C	K00077	2-dehydropantoate 2-reductase [EC:1.1.1.169]								Ketopantoate reductase PanE/ApbA C terminal [PF08546.14]; Ketopantoate reductase PanE/ApbA [PF02558.19]					0
GCF_001267255.1_ASM126725v1_genomic_NZ_CP012362.1_538	GCF_001267255.1_ASM126725v1_genomic	NZ_CP012362.1	538	584750	585709	-1	C	K00077	2-dehydropantoate 2-reductase [EC:1.1.1.169]								Ketopantoate reductase PanE/ApbA C terminal [PF08546.14]; Ketopantoate reductase PanE/ApbA [PF02558.19]					0
GCF_001267255.1_ASM126725v1_genomic_NZ_CP012362.1_890	GCF_001267255.1_ASM126725v1_genomic	NZ_CP012362.1	890	955439	956356	1	C	K00077	2-dehydropantoate 2-reductase [EC:1.1.1.169]								Ketopantoate reductase PanE/ApbA [PF02558.19]; Ketopantoate reductase PanE/ApbA C terminal [PF08546.14]					0
GCF_001267275.1_ASM126727v1_genomic_NZ_CP012363.1_98	GCF_001267275.1_ASM126727v1_genomic	NZ_CP012363.1	98	92804	93763	1	C	K00077	2-dehydropantoate 2-reductase [EC:1.1.1.169]								Ketopantoate reductase PanE/ApbA C terminal [PF08546.14]; Ketopantoate reductase PanE/ApbA [PF02558.19]					0
GCF_001267275.1_ASM126727v1_genomic_NZ_CP012363.1_1962	GCF_001267275.1_ASM126727v1_genomic	NZ_CP012363.1	1962	2114869	2115786	-1	C	K00077	2-dehydropantoate 2-reductase [EC:1.1.1.169]								Ketopantoate reductase PanE/ApbA [PF02558.19]; Ketopantoate reductase PanE/ApbA C terminal [PF08546.14]					0
GCF_001267295.1_ASM126729v1_genomic_NZ_CP012364.1_89	GCF_001267295.1_ASM126729v1_genomic	NZ_CP012364.1	89	85190	86149	1	C	K00077	2-dehydropantoate 2-reductase [EC:1.1.1.169]								Ketopantoate reductase PanE/ApbA C terminal [PF08546.14]; Ketopantoate reductase PanE/ApbA [PF02558.19]					0
GCF_001267295.1_ASM126729v1_genomic_NZ_CP012364.1_1956	GCF_001267295.1_ASM126729v1_genomic	NZ_CP012364.1	1956	2079430	2080347	-1	C	K00077	2-dehydropantoate 2-reductase [EC:1.1.1.169]								Ketopantoate reductase PanE/ApbA [PF02558.19]; Ketopantoate reductase PanE/ApbA C terminal [PF08546.14]					0
GCF_001267315.1_ASM126731v1_genomic_NZ_CP012365.1_88	GCF_001267315.1_ASM126731v1_genomic	NZ_CP012365.1	88	85986	86945	1	C	K00077	2-dehydropantoate 2-reductase [EC:1.1.1.169]								Ketopantoate reductase PanE/ApbA C terminal [PF08546.14]; Ketopantoate reductase PanE/ApbA [PF02558.19]					0
GCF_001267315.1_ASM126731v1_genomic_NZ_CP012365.1_1948	GCF_001267315.1_ASM126731v1_genomic	NZ_CP012365.1	1948	2073697	2074614	-1	C	K00077	2-dehydropantoate 2-reductase [EC:1.1.1.169]								Ketopantoate reductase PanE/ApbA [PF02558.19]; Ketopantoate reductase PanE/ApbA C terminal [PF08546.14]					0
GCF_030328955.1_ASM3032895v1_genomic_NZ_JACANB010000003.1_266	GCF_030328955.1_ASM3032895v1_genomic	NZ_JACANB010000003.1	266	286167	287126	-1	C	K00077	2-dehydropantoate 2-reductase [EC:1.1.1.169]								Ketopantoate reductase PanE/ApbA C terminal [PF08546.14]; Ketopantoate reductase PanE/ApbA [PF02558.19]					0
GCF_030328955.1_ASM3032895v1_genomic_NZ_JACANB010000004.1_92	GCF_030328955.1_ASM3032895v1_genomic	NZ_JACANB010000004.1	92	99555	100472	-1	C	K00077	2-dehydropantoate 2-reductase [EC:1.1.1.169]								Ketopantoate reductase PanE/ApbA [PF02558.19]; Ketopantoate reductase PanE/ApbA C terminal [PF08546.14]					0
GCF_030328995.1_ASM3032899v1_genomic_NZ_JACAND010000002.1_90	GCF_030328995.1_ASM3032899v1_genomic	NZ_JACAND010000002.1	90	99440	100357	-1	C	K00077	2-dehydropantoate 2-reductase [EC:1.1.1.169]								Ketopantoate reductase PanE/ApbA [PF02558.19]; Ketopantoate reductase PanE/ApbA C terminal [PF08546.14]					0
GCF_030328995.1_ASM3032899v1_genomic_NZ_JACAND010000013.1_10	GCF_030328995.1_ASM3032899v1_genomic	NZ_JACAND010000013.1	10	7320	8279	1	C	K00077	2-dehydropantoate 2-reductase [EC:1.1.1.169]								Ketopantoate reductase PanE/ApbA C terminal [PF08546.14]; Ketopantoate reductase PanE/ApbA [PF02558.19]					0
GCF_030329025.1_ASM3032902v1_genomic_NZ_JACANE010000001.1_538	GCF_030329025.1_ASM3032902v1_genomic	NZ_JACANE010000001.1	538	581880	582839	-1	C	K00077	2-dehydropantoate 2-reductase [EC:1.1.1.169]								Ketopantoate reductase PanE/ApbA C terminal [PF08546.14]; Ketopantoate reductase PanE/ApbA [PF02558.19]					0
GCF_030329025.1_ASM3032902v1_genomic_NZ_JACANE010000006.1_72	GCF_030329025.1_ASM3032902v1_genomic	NZ_JACANE010000006.1	72	74292	75209	1	C	K00077	2-dehydropantoate 2-reductase [EC:1.1.1.169]								Ketopantoate reductase PanE/ApbA [PF02558.19]; Ketopantoate reductase PanE/ApbA C terminal [PF08546.14]					0
GCF_001267175.1_ASM126717v1_genomic_NZ_CP012358.1_1117	GCF_001267175.1_ASM126717v1_genomic	NZ_CP012358.1	1117	1186021	1187493	-1	C	K00088	IMP dehydrogenase [EC:1.1.1.205]								IMP dehydrogenase / GMP reductase domain [PF00478.28]; FMN-dependent dehydrogenase [PF01070.21]; CBS domain [PF00571.31]; Conserved region in glutamate synthase [PF01645.20]					0
GCF_001267195.1_ASM126719v1_genomic_NZ_CP012359.1_2103	GCF_001267195.1_ASM126719v1_genomic	NZ_CP012359.1	2103	2221019	2222491	1	C	K00088	IMP dehydrogenase [EC:1.1.1.205]								IMP dehydrogenase / GMP reductase domain [PF00478.28]; FMN-dependent dehydrogenase [PF01070.21]; CBS domain [PF00571.31]; Conserved region in glutamate synthase [PF01645.20]					0
GCF_001267215.1_ASM126721v1_genomic_NZ_CP012360.1_50	GCF_001267215.1_ASM126721v1_genomic	NZ_CP012360.1	50	59656	61128	-1	C	K00088	IMP dehydrogenase [EC:1.1.1.205]								IMP dehydrogenase / GMP reductase domain [PF00478.28]; FMN-dependent dehydrogenase [PF01070.21]; CBS domain [PF00571.31]; Conserved region in glutamate synthase [PF01645.20]					0
GCF_001267255.1_ASM126725v1_genomic_NZ_CP012362.1_1049	GCF_001267255.1_ASM126725v1_genomic	NZ_CP012362.1	1049	1132339	1133811	-1	C	K00088	IMP dehydrogenase [EC:1.1.1.205]								IMP dehydrogenase / GMP reductase domain [PF00478.28]; FMN-dependent dehydrogenase [PF01070.21]; CBS domain [PF00571.31]; Conserved region in glutamate synthase [PF01645.20]					0
GCF_001267275.1_ASM126727v1_genomic_NZ_CP012363.1_1826	GCF_001267275.1_ASM126727v1_genomic	NZ_CP012363.1	1826	1961036	1962508	1	C	K00088	IMP dehydrogenase [EC:1.1.1.205]								IMP dehydrogenase / GMP reductase domain [PF00478.28]; FMN-dependent dehydrogenase [PF01070.21]; CBS domain [PF00571.31]; Conserved region in glutamate synthase [PF01645.20]					0
GCF_001267295.1_ASM126729v1_genomic_NZ_CP012364.1_1826	GCF_001267295.1_ASM126729v1_genomic	NZ_CP012364.1	1826	1932787	1934259	1	C	K00088	IMP dehydrogenase [EC:1.1.1.205]								IMP dehydrogenase / GMP reductase domain [PF00478.28]; FMN-dependent dehydrogenase [PF01070.21]; CBS domain [PF00571.31]; Conserved region in glutamate synthase [PF01645.20]					0
GCF_001267315.1_ASM126731v1_genomic_NZ_CP012365.1_725	GCF_001267315.1_ASM126731v1_genomic	NZ_CP012365.1	725	772096	773568	-1	C	K00088	IMP dehydrogenase [EC:1.1.1.205]								IMP dehydrogenase / GMP reductase domain [PF00478.28]; FMN-dependent dehydrogenase [PF01070.21]; CBS domain [PF00571.31]; Conserved region in glutamate synthase [PF01645.20]					0
GCF_030328955.1_ASM3032895v1_genomic_NZ_JACANB010000002.1_48	GCF_030328955.1_ASM3032895v1_genomic	NZ_JACANB010000002.1	48	49400	50872	-1	C	K00088	IMP dehydrogenase [EC:1.1.1.205]								IMP dehydrogenase / GMP reductase domain [PF00478.28]; FMN-dependent dehydrogenase [PF01070.21]; Conserved region in glutamate synthase [PF01645.20]; CBS domain [PF00571.31]					0
GCF_030328995.1_ASM3032899v1_genomic_NZ_JACAND010000020.1_45	GCF_030328995.1_ASM3032899v1_genomic	NZ_JACAND010000020.1	45	38003	39475	1	C	K00088	IMP dehydrogenase [EC:1.1.1.205]								IMP dehydrogenase / GMP reductase domain [PF00478.28]; FMN-dependent dehydrogenase [PF01070.21]; Conserved region in glutamate synthase [PF01645.20]; CBS domain [PF00571.31]					0
GCF_030329025.1_ASM3032902v1_genomic_NZ_JACANE010000003.1_2	GCF_030329025.1_ASM3032902v1_genomic	NZ_JACANE010000003.1	2	1711	3183	-1	C	K00088	IMP dehydrogenase [EC:1.1.1.205]								IMP dehydrogenase / GMP reductase domain [PF00478.28]; FMN-dependent dehydrogenase [PF01070.21]; CBS domain [PF00571.31]; Conserved region in glutamate synthase [PF01645.20]					0
GCF_001267175.1_ASM126717v1_genomic_NZ_CP012358.1_1308	GCF_001267175.1_ASM126717v1_genomic	NZ_CP012358.1	1308	1374221	1375210	1	C	K00097	4-hydroxythreonine-4-phosphate dehydrogenase [EC:1.1.1.262]								Pyridoxal phosphate biosynthetic protein PdxA [PF04166.15]					0
GCF_001267195.1_ASM126719v1_genomic_NZ_CP012359.1_1912	GCF_001267195.1_ASM126719v1_genomic	NZ_CP012359.1	1912	2033429	2034418	-1	C	K00097	4-hydroxythreonine-4-phosphate dehydrogenase [EC:1.1.1.262]								Pyridoxal phosphate biosynthetic protein PdxA [PF04166.15]					0
GCF_001267215.1_ASM126721v1_genomic_NZ_CP012360.1_241	GCF_001267215.1_ASM126721v1_genomic	NZ_CP012360.1	241	247848	248837	1	C	K00097	4-hydroxythreonine-4-phosphate dehydrogenase [EC:1.1.1.262]								Pyridoxal phosphate biosynthetic protein PdxA [PF04166.15]					0
GCF_001267255.1_ASM126725v1_genomic_NZ_CP012362.1_1240	GCF_001267255.1_ASM126725v1_genomic	NZ_CP012362.1	1240	1321083	1322072	1	C	K00097	4-hydroxythreonine-4-phosphate dehydrogenase [EC:1.1.1.262]								Pyridoxal phosphate biosynthetic protein PdxA [PF04166.15]					0
GCF_001267275.1_ASM126727v1_genomic_NZ_CP012363.1_1638	GCF_001267275.1_ASM126727v1_genomic	NZ_CP012363.1	1638	1774486	1775475	-1	C	K00097	4-hydroxythreonine-4-phosphate dehydrogenase [EC:1.1.1.262]								Pyridoxal phosphate biosynthetic protein PdxA [PF04166.15]					0
GCF_001267295.1_ASM126729v1_genomic_NZ_CP012364.1_1638	GCF_001267295.1_ASM126729v1_genomic	NZ_CP012364.1	1638	1746215	1747204	-1	C	K00097	4-hydroxythreonine-4-phosphate dehydrogenase [EC:1.1.1.262]								Pyridoxal phosphate biosynthetic protein PdxA [PF04166.15]					0
GCF_001267315.1_ASM126731v1_genomic_NZ_CP012365.1_914	GCF_001267315.1_ASM126731v1_genomic	NZ_CP012365.1	914	959120	960109	1	C	K00097	4-hydroxythreonine-4-phosphate dehydrogenase [EC:1.1.1.262]								Pyridoxal phosphate biosynthetic protein PdxA [PF04166.15]					0
GCF_030328955.1_ASM3032895v1_genomic_NZ_JACANB010000002.1_242	GCF_030328955.1_ASM3032895v1_genomic	NZ_JACANB010000002.1	242	240980	241969	1	C	K00097	4-hydroxythreonine-4-phosphate dehydrogenase [EC:1.1.1.262]								Pyridoxal phosphate biosynthetic protein PdxA [PF04166.15]					0
GCF_030328995.1_ASM3032899v1_genomic_NZ_JACAND010000003.1_112	GCF_030328995.1_ASM3032899v1_genomic	NZ_JACAND010000003.1	112	114952	115941	1	C	K00097	4-hydroxythreonine-4-phosphate dehydrogenase [EC:1.1.1.262]								Pyridoxal phosphate biosynthetic protein PdxA [PF04166.15]					0
GCF_030329025.1_ASM3032902v1_genomic_NZ_JACANE010000003.1_191	GCF_030329025.1_ASM3032902v1_genomic	NZ_JACANE010000003.1	191	188739	189728	1	C	K00097	4-hydroxythreonine-4-phosphate dehydrogenase [EC:1.1.1.262]								Pyridoxal phosphate biosynthetic protein PdxA [PF04166.15]					0
GCF_001267175.1_ASM126717v1_genomic_NZ_CP012358.1_794	GCF_001267175.1_ASM126717v1_genomic	NZ_CP012358.1	794	837316	838545	-1	C	K00099	1-deoxy-D-xylulose-5-phosphate reductoisomerase [EC:1.1.1.267]								1-deoxy-D-xylulose 5-phosphate reductoisomerase [PF02670.19]; DXP reductoisomerase C-terminal domain [PF13288.9]; 1-deoxy-D-xylulose 5-phosphate reductoisomerase C-terminal domain [PF08436.15]					0
GCF_001267195.1_ASM126719v1_genomic_NZ_CP012359.1_722	GCF_001267195.1_ASM126719v1_genomic	NZ_CP012359.1	722	759040	760269	-1	C	K00099	1-deoxy-D-xylulose-5-phosphate reductoisomerase [EC:1.1.1.267]								DXP reductoisomerase C-terminal domain [PF13288.9]; 1-deoxy-D-xylulose 5-phosphate reductoisomerase [PF02670.19]; 1-deoxy-D-xylulose 5-phosphate reductoisomerase C-terminal domain [PF08436.15]					0
GCF_001267215.1_ASM126721v1_genomic_NZ_CP012360.1_1922	GCF_001267215.1_ASM126721v1_genomic	NZ_CP012360.1	1922	2048066	2049295	-1	C	K00099	1-deoxy-D-xylulose-5-phosphate reductoisomerase [EC:1.1.1.267]								DXP reductoisomerase C-terminal domain [PF13288.9]; 1-deoxy-D-xylulose 5-phosphate reductoisomerase [PF02670.19]; 1-deoxy-D-xylulose 5-phosphate reductoisomerase C-terminal domain [PF08436.15]					0
GCF_001267255.1_ASM126725v1_genomic_NZ_CP012362.1_256	GCF_001267255.1_ASM126725v1_genomic	NZ_CP012362.1	256	274502	275731	1	C	K00099	1-deoxy-D-xylulose-5-phosphate reductoisomerase [EC:1.1.1.267]								DXP reductoisomerase C-terminal domain [PF13288.9]; 1-deoxy-D-xylulose 5-phosphate reductoisomerase [PF02670.19]; 1-deoxy-D-xylulose 5-phosphate reductoisomerase C-terminal domain [PF08436.15]					0
GCF_001267275.1_ASM126727v1_genomic_NZ_CP012363.1_459	GCF_001267275.1_ASM126727v1_genomic	NZ_CP012363.1	459	499449	500678	-1	C	K00099	1-deoxy-D-xylulose-5-phosphate reductoisomerase [EC:1.1.1.267]								DXP reductoisomerase C-terminal domain [PF13288.9]; 1-deoxy-D-xylulose 5-phosphate reductoisomerase [PF02670.19]; 1-deoxy-D-xylulose 5-phosphate reductoisomerase C-terminal domain [PF08436.15]					0
GCF_001267295.1_ASM126729v1_genomic_NZ_CP012364.1_366	GCF_001267295.1_ASM126729v1_genomic	NZ_CP012364.1	366	392204	393433	-1	C	K00099	1-deoxy-D-xylulose-5-phosphate reductoisomerase [EC:1.1.1.267]								DXP reductoisomerase C-terminal domain [PF13288.9]; 1-deoxy-D-xylulose 5-phosphate reductoisomerase [PF02670.19]; 1-deoxy-D-xylulose 5-phosphate reductoisomerase C-terminal domain [PF08436.15]					0
GCF_001267315.1_ASM126731v1_genomic_NZ_CP012365.1_402	GCF_001267315.1_ASM126731v1_genomic	NZ_CP012365.1	402	431217	432446	-1	C	K00099	1-deoxy-D-xylulose-5-phosphate reductoisomerase [EC:1.1.1.267]								1-deoxy-D-xylulose 5-phosphate reductoisomerase [PF02670.19]; DXP reductoisomerase C-terminal domain [PF13288.9]; 1-deoxy-D-xylulose 5-phosphate reductoisomerase C-terminal domain [PF08436.15]					0
GCF_030328955.1_ASM3032895v1_genomic_NZ_JACANB010000004.1_235	GCF_030328955.1_ASM3032895v1_genomic	NZ_JACANB010000004.1	235	247182	248411	1	C	K00099	1-deoxy-D-xylulose-5-phosphate reductoisomerase [EC:1.1.1.267]								1-deoxy-D-xylulose 5-phosphate reductoisomerase [PF02670.19]; DXP reductoisomerase C-terminal domain [PF13288.9]; 1-deoxy-D-xylulose 5-phosphate reductoisomerase C-terminal domain [PF08436.15]					0
GCF_030328995.1_ASM3032899v1_genomic_NZ_JACAND010000006.1_50	GCF_030328995.1_ASM3032899v1_genomic	NZ_JACAND010000006.1	50	54046	55275	-1	C	K00099	1-deoxy-D-xylulose-5-phosphate reductoisomerase [EC:1.1.1.267]								1-deoxy-D-xylulose 5-phosphate reductoisomerase [PF02670.19]; DXP reductoisomerase C-terminal domain [PF13288.9]; 1-deoxy-D-xylulose 5-phosphate reductoisomerase C-terminal domain [PF08436.15]					0
GCF_030329025.1_ASM3032902v1_genomic_NZ_JACANE010000001.1_250	GCF_030329025.1_ASM3032902v1_genomic	NZ_JACANE010000001.1	250	267283	268512	1	C	K00099	1-deoxy-D-xylulose-5-phosphate reductoisomerase [EC:1.1.1.267]								DXP reductoisomerase C-terminal domain [PF13288.9]; 1-deoxy-D-xylulose 5-phosphate reductoisomerase [PF02670.19]; 1-deoxy-D-xylulose 5-phosphate reductoisomerase C-terminal domain [PF08436.15]					0
GCF_001267175.1_ASM126717v1_genomic_NZ_CP012358.1_1356	GCF_001267175.1_ASM126717v1_genomic	NZ_CP012358.1	1356	1426153	1427856	-1	C	K00108	choline dehydrogenase [EC:1.1.99.1]								GMC oxidoreductase [PF00732.22]; GMC oxidoreductase [PF05199.16]	AA3; AA3_1; AA3_2; AA3_3	AA3 cellobiose dehydrogenase (EC 1.1.99.18); glucose 1-oxidase (EC 1.1.3.4); aryl alcohol oxidase (EC 1.1.3.7); alcohol oxidase (EC 1.1.3.13); pyranose oxidase (EC 1.1.3.10); glucose 1-dehydrogenase (FAD, quinone) (EC 1.1.5.9); pyranose dehydrogenase (EC 1.1.99.29); oligosaccharide dehydrogenase (FAD) (EC 1.1.5.-)	; 1.1.3.16,1.1.3.4,1.1.3.7,1.1.5.9,1.1.5.-,1.1.99.29; 1.1.3.13	AA3_2.hmm	0
GCF_001267195.1_ASM126719v1_genomic_NZ_CP012359.1_1863	GCF_001267195.1_ASM126719v1_genomic	NZ_CP012359.1	1863	1980787	1982490	1	C	K00108	choline dehydrogenase [EC:1.1.99.1]								GMC oxidoreductase [PF00732.22]; GMC oxidoreductase [PF05199.16]	AA3; AA3_1; AA3_2; AA3_3	AA3 cellobiose dehydrogenase (EC 1.1.99.18); glucose 1-oxidase (EC 1.1.3.4); aryl alcohol oxidase (EC 1.1.3.7); alcohol oxidase (EC 1.1.3.13); pyranose oxidase (EC 1.1.3.10); glucose 1-dehydrogenase (FAD, quinone) (EC 1.1.5.9); pyranose dehydrogenase (EC 1.1.99.29); oligosaccharide dehydrogenase (FAD) (EC 1.1.5.-)	; 1.1.3.16,1.1.3.4,1.1.3.7,1.1.5.9,1.1.5.-,1.1.99.29; 1.1.3.13	AA3_2.hmm	0
GCF_001267215.1_ASM126721v1_genomic_NZ_CP012360.1_289	GCF_001267215.1_ASM126721v1_genomic	NZ_CP012360.1	289	299782	301485	-1	C	K00108	choline dehydrogenase [EC:1.1.99.1]								GMC oxidoreductase [PF00732.22]; GMC oxidoreductase [PF05199.16]	AA3; AA3_1; AA3_2; AA3_3	AA3 cellobiose dehydrogenase (EC 1.1.99.18); glucose 1-oxidase (EC 1.1.3.4); aryl alcohol oxidase (EC 1.1.3.7); alcohol oxidase (EC 1.1.3.13); pyranose oxidase (EC 1.1.3.10); glucose 1-dehydrogenase (FAD, quinone) (EC 1.1.5.9); pyranose dehydrogenase (EC 1.1.99.29); oligosaccharide dehydrogenase (FAD) (EC 1.1.5.-)	; 1.1.3.16,1.1.3.4,1.1.3.7,1.1.5.9,1.1.5.-,1.1.99.29; 1.1.3.13	AA3_2.hmm	0
GCF_001267255.1_ASM126725v1_genomic_NZ_CP012362.1_1288	GCF_001267255.1_ASM126725v1_genomic	NZ_CP012362.1	1288	1373018	1374721	-1	C	K00108	choline dehydrogenase [EC:1.1.99.1]								GMC oxidoreductase [PF00732.22]; GMC oxidoreductase [PF05199.16]	AA3; AA3_1; AA3_2; AA3_3	AA3 cellobiose dehydrogenase (EC 1.1.99.18); glucose 1-oxidase (EC 1.1.3.4); aryl alcohol oxidase (EC 1.1.3.7); alcohol oxidase (EC 1.1.3.13); pyranose oxidase (EC 1.1.3.10); glucose 1-dehydrogenase (FAD, quinone) (EC 1.1.5.9); pyranose dehydrogenase (EC 1.1.99.29); oligosaccharide dehydrogenase (FAD) (EC 1.1.5.-)	; 1.1.3.16,1.1.3.4,1.1.3.7,1.1.5.9,1.1.5.-,1.1.99.29; 1.1.3.13	AA3_2.hmm	0
GCF_001267275.1_ASM126727v1_genomic_NZ_CP012363.1_1590	GCF_001267275.1_ASM126727v1_genomic	NZ_CP012363.1	1590	1721839	1723542	1	C	K00108	choline dehydrogenase [EC:1.1.99.1]								GMC oxidoreductase [PF00732.22]; GMC oxidoreductase [PF05199.16]	AA3; AA3_1; AA3_2; AA3_3	AA3 cellobiose dehydrogenase (EC 1.1.99.18); glucose 1-oxidase (EC 1.1.3.4); aryl alcohol oxidase (EC 1.1.3.7); alcohol oxidase (EC 1.1.3.13); pyranose oxidase (EC 1.1.3.10); glucose 1-dehydrogenase (FAD, quinone) (EC 1.1.5.9); pyranose dehydrogenase (EC 1.1.99.29); oligosaccharide dehydrogenase (FAD) (EC 1.1.5.-)	; 1.1.3.16,1.1.3.4,1.1.3.7,1.1.5.9,1.1.5.-,1.1.99.29; 1.1.3.13	AA3_2.hmm	0
GCF_001267295.1_ASM126729v1_genomic_NZ_CP012364.1_1590	GCF_001267295.1_ASM126729v1_genomic	NZ_CP012364.1	1590	1693540	1695243	1	C	K00108	choline dehydrogenase [EC:1.1.99.1]								GMC oxidoreductase [PF00732.22]; GMC oxidoreductase [PF05199.16]	AA3; AA3_1; AA3_2; AA3_3	AA3 cellobiose dehydrogenase (EC 1.1.99.18); glucose 1-oxidase (EC 1.1.3.4); aryl alcohol oxidase (EC 1.1.3.7); alcohol oxidase (EC 1.1.3.13); pyranose oxidase (EC 1.1.3.10); glucose 1-dehydrogenase (FAD, quinone) (EC 1.1.5.9); pyranose dehydrogenase (EC 1.1.99.29); oligosaccharide dehydrogenase (FAD) (EC 1.1.5.-)	; 1.1.3.16,1.1.3.4,1.1.3.7,1.1.5.9,1.1.5.-,1.1.99.29; 1.1.3.13	AA3_2.hmm	0
GCF_001267315.1_ASM126731v1_genomic_NZ_CP012365.1_962	GCF_001267315.1_ASM126731v1_genomic	NZ_CP012365.1	962	1011070	1012773	-1	C	K00108	choline dehydrogenase [EC:1.1.99.1]								GMC oxidoreductase [PF00732.22]; GMC oxidoreductase [PF05199.16]	AA3; AA3_1; AA3_2; AA3_3	AA3 cellobiose dehydrogenase (EC 1.1.99.18); glucose 1-oxidase (EC 1.1.3.4); aryl alcohol oxidase (EC 1.1.3.7); alcohol oxidase (EC 1.1.3.13); pyranose oxidase (EC 1.1.3.10); glucose 1-dehydrogenase (FAD, quinone) (EC 1.1.5.9); pyranose dehydrogenase (EC 1.1.99.29); oligosaccharide dehydrogenase (FAD) (EC 1.1.5.-)	; 1.1.3.16,1.1.3.4,1.1.3.7,1.1.5.9,1.1.5.-,1.1.99.29; 1.1.3.13	AA3_2.hmm	0
GCF_030328955.1_ASM3032895v1_genomic_NZ_JACANB010000002.1_291	GCF_030328955.1_ASM3032895v1_genomic	NZ_JACANB010000002.1	291	293159	294862	-1	C	K00108	choline dehydrogenase [EC:1.1.99.1]								GMC oxidoreductase [PF00732.22]; GMC oxidoreductase [PF05199.16]	AA3; AA3_1; AA3_2; AA3_3	AA3 cellobiose dehydrogenase (EC 1.1.99.18); glucose 1-oxidase (EC 1.1.3.4); aryl alcohol oxidase (EC 1.1.3.7); alcohol oxidase (EC 1.1.3.13); pyranose oxidase (EC 1.1.3.10); glucose 1-dehydrogenase (FAD, quinone) (EC 1.1.5.9); pyranose dehydrogenase (EC 1.1.99.29); oligosaccharide dehydrogenase (FAD) (EC 1.1.5.-)	; 1.1.3.16,1.1.3.4,1.1.3.7,1.1.5.9,1.1.5.-,1.1.99.29; 1.1.3.13	AA3_2.hmm	0
GCF_030328995.1_ASM3032899v1_genomic_NZ_JACAND010000003.1_162	GCF_030328995.1_ASM3032899v1_genomic	NZ_JACAND010000003.1	162	167709	169130	-1	C	K00108	choline dehydrogenase [EC:1.1.99.1]								GMC oxidoreductase [PF00732.22]; GMC oxidoreductase [PF05199.16]	AA3; AA3_1; AA3_2; AA3_3	AA3 cellobiose dehydrogenase (EC 1.1.99.18); glucose 1-oxidase (EC 1.1.3.4); aryl alcohol oxidase (EC 1.1.3.7); alcohol oxidase (EC 1.1.3.13); pyranose oxidase (EC 1.1.3.10); glucose 1-dehydrogenase (FAD, quinone) (EC 1.1.5.9); pyranose dehydrogenase (EC 1.1.99.29); oligosaccharide dehydrogenase (FAD) (EC 1.1.5.-)	; 1.1.3.16,1.1.3.4,1.1.3.7,1.1.5.9,1.1.5.-,1.1.99.29; 1.1.3.13	AA3_2.hmm	0
GCF_030329025.1_ASM3032902v1_genomic_NZ_JACANE010000003.1_239	GCF_030329025.1_ASM3032902v1_genomic	NZ_JACANE010000003.1	239	240661	242364	-1	C	K00108	choline dehydrogenase [EC:1.1.99.1]								GMC oxidoreductase [PF00732.22]; GMC oxidoreductase [PF05199.16]	AA3; AA3_1; AA3_2; AA3_3	AA3 cellobiose dehydrogenase (EC 1.1.99.18); glucose 1-oxidase (EC 1.1.3.4); aryl alcohol oxidase (EC 1.1.3.7); alcohol oxidase (EC 1.1.3.13); pyranose oxidase (EC 1.1.3.10); glucose 1-dehydrogenase (FAD, quinone) (EC 1.1.5.9); pyranose dehydrogenase (EC 1.1.99.29); oligosaccharide dehydrogenase (FAD) (EC 1.1.5.-)	; 1.1.3.16,1.1.3.4,1.1.3.7,1.1.5.9,1.1.5.-,1.1.99.29; 1.1.3.13	AA3_2.hmm	0
GCF_001267175.1_ASM126717v1_genomic_NZ_CP012358.1_993	GCF_001267175.1_ASM126717v1_genomic	NZ_CP012358.1	993	1039398	1040996	-1	C	K00111	glycerol-3-phosphate dehydrogenase [EC:1.1.5.3]								FAD dependent oxidoreductase [PF01266.27]; C-terminal domain of alpha-glycerophosphate oxidase [PF16901.8]; FAD binding domain [PF00890.27]					0
GCF_001267295.1_ASM126729v1_genomic_NZ_CP012364.1_564	GCF_001267295.1_ASM126729v1_genomic	NZ_CP012364.1	564	591802	593400	-1	C	K00111	glycerol-3-phosphate dehydrogenase [EC:1.1.5.3]								FAD dependent oxidoreductase [PF01266.27]; C-terminal domain of alpha-glycerophosphate oxidase [PF16901.8]					0
GCF_001267315.1_ASM126731v1_genomic_NZ_CP012365.1_595	GCF_001267315.1_ASM126731v1_genomic	NZ_CP012365.1	595	626617	628215	-1	C	K00111	glycerol-3-phosphate dehydrogenase [EC:1.1.5.3]								FAD dependent oxidoreductase [PF01266.27]; C-terminal domain of alpha-glycerophosphate oxidase [PF16901.8]; FAD binding domain [PF00890.27]					0
GCF_001267175.1_ASM126717v1_genomic_NZ_CP012358.1_552	GCF_001267175.1_ASM126717v1_genomic	NZ_CP012358.1	552	562217	564073	1	C	K00114	alcohol dehydrogenase (cytochrome c) [EC:1.1.2.8]								PQQ-like domain [PF13360.9]; PQQ enzyme repeat [PF01011.24]					0
GCF_001267195.1_ASM126719v1_genomic_NZ_CP012359.1_527	GCF_001267195.1_ASM126719v1_genomic	NZ_CP012359.1	527	540369	542225	1	C	K00114	alcohol dehydrogenase (cytochrome c) [EC:1.1.2.8]								PQQ-like domain [PF13360.9]; PQQ enzyme repeat [PF01011.24]					0
GCF_001267215.1_ASM126721v1_genomic_NZ_CP012360.1_1691	GCF_001267215.1_ASM126721v1_genomic	NZ_CP012360.1	1691	1791543	1793399	1	C	K00114	alcohol dehydrogenase (cytochrome c) [EC:1.1.2.8]								PQQ-like domain [PF13360.9]; PQQ enzyme repeat [PF01011.24]					0
GCF_001267255.1_ASM126725v1_genomic_NZ_CP012362.1_457	GCF_001267255.1_ASM126725v1_genomic	NZ_CP012362.1	457	495056	496912	-1	C	K00114	alcohol dehydrogenase (cytochrome c) [EC:1.1.2.8]								PQQ-like domain [PF13360.9]; PQQ enzyme repeat [PF01011.24]					0
GCF_001267275.1_ASM126727v1_genomic_NZ_CP012363.1_191	GCF_001267275.1_ASM126727v1_genomic	NZ_CP012363.1	191	200907	202763	1	C	K00114	alcohol dehydrogenase (cytochrome c) [EC:1.1.2.8]								PQQ-like domain [PF13360.9]; PQQ enzyme repeat [PF01011.24]					0
GCF_001267295.1_ASM126729v1_genomic_NZ_CP012364.1_171	GCF_001267295.1_ASM126729v1_genomic	NZ_CP012364.1	171	175575	177431	1	C	K00114	alcohol dehydrogenase (cytochrome c) [EC:1.1.2.8]								PQQ-like domain [PF13360.9]; PQQ enzyme repeat [PF01011.24]					0
GCF_001267315.1_ASM126731v1_genomic_NZ_CP012365.1_172	GCF_001267315.1_ASM126731v1_genomic	NZ_CP012365.1	172	177608	179464	1	C	K00114	alcohol dehydrogenase (cytochrome c) [EC:1.1.2.8]								PQQ-like domain [PF13360.9]; PQQ enzyme repeat [PF01011.24]					0
GCF_030328955.1_ASM3032895v1_genomic_NZ_JACANB010000003.1_164	GCF_030328955.1_ASM3032895v1_genomic	NZ_JACANB010000003.1	164	183423	185279	-1	C	K00114	alcohol dehydrogenase (cytochrome c) [EC:1.1.2.8]								PQQ-like domain [PF13360.9]; PQQ enzyme repeat [PF01011.24]					0
GCF_030328995.1_ASM3032899v1_genomic_NZ_JACAND010000005.1_73	GCF_030328995.1_ASM3032899v1_genomic	NZ_JACAND010000005.1	73	70515	72371	1	C	K00114	alcohol dehydrogenase (cytochrome c) [EC:1.1.2.8]								PQQ-like domain [PF13360.9]; PQQ enzyme repeat [PF01011.24]					0
GCF_030329025.1_ASM3032902v1_genomic_NZ_JACANE010000001.1_457	GCF_030329025.1_ASM3032902v1_genomic	NZ_JACANE010000001.1	457	492206	494062	-1	C	K00114	alcohol dehydrogenase (cytochrome c) [EC:1.1.2.8]								PQQ-like domain [PF13360.9]; PQQ enzyme repeat [PF01011.24]					0
GCF_001267175.1_ASM126717v1_genomic_NZ_CP012358.1_1228	GCF_001267175.1_ASM126717v1_genomic	NZ_CP012358.1	1228	1289000	1290490	1	C	K00116	malate dehydrogenase (quinone) [EC:1.1.5.4]								Malate:quinone oxidoreductase (Mqo) [PF06039.18]; Pantoate-beta-alanine ligase [PF02569.18]; FAD dependent oxidoreductase [PF01266.27]					0
GCF_001267195.1_ASM126719v1_genomic_NZ_CP012359.1_1992	GCF_001267195.1_ASM126719v1_genomic	NZ_CP012359.1	1992	2118152	2119642	-1	C	K00116	malate dehydrogenase (quinone) [EC:1.1.5.4]								Malate:quinone oxidoreductase (Mqo) [PF06039.18]; Pantoate-beta-alanine ligase [PF02569.18]; FAD dependent oxidoreductase [PF01266.27]					0
GCF_001267215.1_ASM126721v1_genomic_NZ_CP012360.1_161	GCF_001267215.1_ASM126721v1_genomic	NZ_CP012360.1	161	162634	164124	1	C	K00116	malate dehydrogenase (quinone) [EC:1.1.5.4]								Malate:quinone oxidoreductase (Mqo) [PF06039.18]; Pantoate-beta-alanine ligase [PF02569.18]; FAD dependent oxidoreductase [PF01266.27]					0
GCF_001267255.1_ASM126725v1_genomic_NZ_CP012362.1_1158	GCF_001267255.1_ASM126725v1_genomic	NZ_CP012362.1	1158	1234052	1235542	1	C	K00116	malate dehydrogenase (quinone) [EC:1.1.5.4]								Malate:quinone oxidoreductase (Mqo) [PF06039.18]; Pantoate-beta-alanine ligase [PF02569.18]; FAD dependent oxidoreductase [PF01266.27]					0
GCF_001267275.1_ASM126727v1_genomic_NZ_CP012363.1_1718	GCF_001267275.1_ASM126727v1_genomic	NZ_CP012363.1	1718	1859261	1860751	-1	C	K00116	malate dehydrogenase (quinone) [EC:1.1.5.4]								Malate:quinone oxidoreductase (Mqo) [PF06039.18]; Pantoate-beta-alanine ligase [PF02569.18]; FAD dependent oxidoreductase [PF01266.27]					0
GCF_001267295.1_ASM126729v1_genomic_NZ_CP012364.1_1718	GCF_001267295.1_ASM126729v1_genomic	NZ_CP012364.1	1718	1830951	1832441	-1	C	K00116	malate dehydrogenase (quinone) [EC:1.1.5.4]								Malate:quinone oxidoreductase (Mqo) [PF06039.18]; Pantoate-beta-alanine ligase [PF02569.18]; FAD dependent oxidoreductase [PF01266.27]					0
GCF_001267315.1_ASM126731v1_genomic_NZ_CP012365.1_834	GCF_001267315.1_ASM126731v1_genomic	NZ_CP012365.1	834	873861	875351	1	C	K00116	malate dehydrogenase (quinone) [EC:1.1.5.4]								Malate:quinone oxidoreductase (Mqo) [PF06039.18]; Pantoate-beta-alanine ligase [PF02569.18]; FAD dependent oxidoreductase [PF01266.27]					0
GCF_030328955.1_ASM3032895v1_genomic_NZ_JACANB010000002.1_162	GCF_030328955.1_ASM3032895v1_genomic	NZ_JACANB010000002.1	162	155988	157478	1	C	K00116	malate dehydrogenase (quinone) [EC:1.1.5.4]								Malate:quinone oxidoreductase (Mqo) [PF06039.18]; Pantoate-beta-alanine ligase [PF02569.18]; FAD dependent oxidoreductase [PF01266.27]					0
GCF_030328995.1_ASM3032899v1_genomic_NZ_JACAND010000003.1_28	GCF_030328995.1_ASM3032899v1_genomic	NZ_JACAND010000003.1	28	27265	28755	1	C	K00116	malate dehydrogenase (quinone) [EC:1.1.5.4]								Malate:quinone oxidoreductase (Mqo) [PF06039.18]; Pantoate-beta-alanine ligase [PF02569.18]; FAD dependent oxidoreductase [PF01266.27]					0
GCF_030329025.1_ASM3032902v1_genomic_NZ_JACANE010000003.1_111	GCF_030329025.1_ASM3032902v1_genomic	NZ_JACANE010000003.1	111	103509	104999	1	C	K00116	malate dehydrogenase (quinone) [EC:1.1.5.4]								Malate:quinone oxidoreductase (Mqo) [PF06039.18]; Pantoate-beta-alanine ligase [PF02569.18]; FAD dependent oxidoreductase [PF01266.27]					0
GCF_001267175.1_ASM126717v1_genomic_NZ_CP012358.1_488	GCF_001267175.1_ASM126717v1_genomic	NZ_CP012358.1	488	493177	495507	1	C	K00117	quinoprotein glucose dehydrogenase [EC:1.1.5.2]								PQQ-like domain [PF13360.9]					0
GCF_001267195.1_ASM126719v1_genomic_NZ_CP012359.1_464	GCF_001267195.1_ASM126719v1_genomic	NZ_CP012359.1	464	472581	474911	1	C	K00117	quinoprotein glucose dehydrogenase [EC:1.1.5.2]								PQQ-like domain [PF13360.9]					0
GCF_001267215.1_ASM126721v1_genomic_NZ_CP012360.1_1628	GCF_001267215.1_ASM126721v1_genomic	NZ_CP012360.1	1628	1723731	1726061	1	C	K00117	quinoprotein glucose dehydrogenase [EC:1.1.5.2]								PQQ-like domain [PF13360.9]					0
GCF_001267255.1_ASM126725v1_genomic_NZ_CP012362.1_520	GCF_001267255.1_ASM126725v1_genomic	NZ_CP012362.1	520	562376	564706	-1	C	K00117	quinoprotein glucose dehydrogenase [EC:1.1.5.2]								PQQ-like domain [PF13360.9]					0
GCF_001267275.1_ASM126727v1_genomic_NZ_CP012363.1_116	GCF_001267275.1_ASM126727v1_genomic	NZ_CP012363.1	116	113800	116136	1	C	K00117	quinoprotein glucose dehydrogenase [EC:1.1.5.2]								PQQ-like domain [PF13360.9]					0
GCF_001267275.1_ASM126727v1_genomic_NZ_CP012363.1_244	GCF_001267275.1_ASM126727v1_genomic	NZ_CP012363.1	244	257963	260293	1	C	K00117	quinoprotein glucose dehydrogenase [EC:1.1.5.2]								PQQ-like domain [PF13360.9]					0
GCF_001267295.1_ASM126729v1_genomic_NZ_CP012364.1_107	GCF_001267295.1_ASM126729v1_genomic	NZ_CP012364.1	107	106200	108530	1	C	K00117	quinoprotein glucose dehydrogenase [EC:1.1.5.2]								PQQ-like domain [PF13360.9]					0
GCF_001267315.1_ASM126731v1_genomic_NZ_CP012365.1_106	GCF_001267315.1_ASM126731v1_genomic	NZ_CP012365.1	106	106990	109320	1	C	K00117	quinoprotein glucose dehydrogenase [EC:1.1.5.2]								PQQ-like domain [PF13360.9]					0
GCF_030328995.1_ASM3032899v1_genomic_NZ_JACAND010000013.1_29	GCF_030328995.1_ASM3032899v1_genomic	NZ_JACAND010000013.1	29	28687	30921	1	C	K00117	quinoprotein glucose dehydrogenase [EC:1.1.5.2]								PQQ-like domain [PF13360.9]					0
GCF_030329025.1_ASM3032902v1_genomic_NZ_JACANE010000001.1_520	GCF_030329025.1_ASM3032902v1_genomic	NZ_JACANE010000001.1	520	559505	561835	-1	C	K00117	quinoprotein glucose dehydrogenase [EC:1.1.5.2]								PQQ-like domain [PF13360.9]					0
GCF_001267175.1_ASM126717v1_genomic_NZ_CP012358.1_424	GCF_001267175.1_ASM126717v1_genomic	NZ_CP012358.1	424	428732	429850	1	C	K00121	S-(hydroxymethyl)glutathione dehydrogenase / alcohol dehydrogenase [EC:1.1.1.284 1.1.1.1]								Alcohol dehydrogenase GroES-like domain [PF08240.15]; Zinc-binding dehydrogenase [PF00107.29]; Glucose dehydrogenase C-terminus [PF16912.8]					0
GCF_001267195.1_ASM126719v1_genomic_NZ_CP012359.1_398	GCF_001267195.1_ASM126719v1_genomic	NZ_CP012359.1	398	408310	409428	1	C	K00121	S-(hydroxymethyl)glutathione dehydrogenase / alcohol dehydrogenase [EC:1.1.1.284 1.1.1.1]								Alcohol dehydrogenase GroES-like domain [PF08240.15]; Zinc-binding dehydrogenase [PF00107.29]; Glucose dehydrogenase C-terminus [PF16912.8]					0
GCF_001267215.1_ASM126721v1_genomic_NZ_CP012360.1_1563	GCF_001267215.1_ASM126721v1_genomic	NZ_CP012360.1	1563	1659278	1660396	1	C	K00121	S-(hydroxymethyl)glutathione dehydrogenase / alcohol dehydrogenase [EC:1.1.1.284 1.1.1.1]								Alcohol dehydrogenase GroES-like domain [PF08240.15]; Zinc-binding dehydrogenase [PF00107.29]; Glucose dehydrogenase C-terminus [PF16912.8]					0
GCF_001267255.1_ASM126725v1_genomic_NZ_CP012362.1_585	GCF_001267255.1_ASM126725v1_genomic	NZ_CP012362.1	585	628041	629159	-1	C	K00121	S-(hydroxymethyl)glutathione dehydrogenase / alcohol dehydrogenase [EC:1.1.1.284 1.1.1.1]								Alcohol dehydrogenase GroES-like domain [PF08240.15]; Zinc-binding dehydrogenase [PF00107.29]; Glucose dehydrogenase C-terminus [PF16912.8]					0
GCF_001267275.1_ASM126727v1_genomic_NZ_CP012363.1_51	GCF_001267275.1_ASM126727v1_genomic	NZ_CP012363.1	51	49371	50489	1	C	K00121	S-(hydroxymethyl)glutathione dehydrogenase / alcohol dehydrogenase [EC:1.1.1.284 1.1.1.1]								Alcohol dehydrogenase GroES-like domain [PF08240.15]; Zinc-binding dehydrogenase [PF00107.29]; Glucose dehydrogenase C-terminus [PF16912.8]					0
GCF_001267295.1_ASM126729v1_genomic_NZ_CP012364.1_42	GCF_001267295.1_ASM126729v1_genomic	NZ_CP012364.1	42	41773	42891	1	C	K00121	S-(hydroxymethyl)glutathione dehydrogenase / alcohol dehydrogenase [EC:1.1.1.284 1.1.1.1]								Alcohol dehydrogenase GroES-like domain [PF08240.15]; Zinc-binding dehydrogenase [PF00107.29]; Glucose dehydrogenase C-terminus [PF16912.8]					0
GCF_001267315.1_ASM126731v1_genomic_NZ_CP012365.1_41	GCF_001267315.1_ASM126731v1_genomic	NZ_CP012365.1	41	42568	43686	1	C	K00121	S-(hydroxymethyl)glutathione dehydrogenase / alcohol dehydrogenase [EC:1.1.1.284 1.1.1.1]								Alcohol dehydrogenase GroES-like domain [PF08240.15]; Zinc-binding dehydrogenase [PF00107.29]; Glucose dehydrogenase C-terminus [PF16912.8]					0
GCF_030328955.1_ASM3032895v1_genomic_NZ_JACANB010000003.1_313	GCF_030328955.1_ASM3032895v1_genomic	NZ_JACANB010000003.1	313	329461	330579	-1	C	K00121	S-(hydroxymethyl)glutathione dehydrogenase / alcohol dehydrogenase [EC:1.1.1.284 1.1.1.1]								Alcohol dehydrogenase GroES-like domain [PF08240.15]; Zinc-binding dehydrogenase [PF00107.29]; Glucose dehydrogenase C-terminus [PF16912.8]					0
GCF_030328995.1_ASM3032899v1_genomic_NZ_JACAND010000016.1_38	GCF_030328995.1_ASM3032899v1_genomic	NZ_JACAND010000016.1	38	35266	36384	-1	C	K00121	S-(hydroxymethyl)glutathione dehydrogenase / alcohol dehydrogenase [EC:1.1.1.284 1.1.1.1]								Alcohol dehydrogenase GroES-like domain [PF08240.15]; Zinc-binding dehydrogenase [PF00107.29]; Glucose dehydrogenase C-terminus [PF16912.8]					0
GCF_030329025.1_ASM3032902v1_genomic_NZ_JACANE010000001.1_585	GCF_030329025.1_ASM3032902v1_genomic	NZ_JACANE010000001.1	585	625143	626261	-1	C	K00121	S-(hydroxymethyl)glutathione dehydrogenase / alcohol dehydrogenase [EC:1.1.1.284 1.1.1.1]								Alcohol dehydrogenase GroES-like domain [PF08240.15]; Zinc-binding dehydrogenase [PF00107.29]; Glucose dehydrogenase C-terminus [PF16912.8]					0
GCF_001267175.1_ASM126717v1_genomic_NZ_CP012358.1_1357	GCF_001267175.1_ASM126717v1_genomic	NZ_CP012358.1	1357	1427913	1429382	-1	C	K00130	betaine-aldehyde dehydrogenase [EC:1.2.1.8]								Aldehyde dehydrogenase family [PF00171.25]					0
GCF_001267195.1_ASM126719v1_genomic_NZ_CP012359.1_1862	GCF_001267195.1_ASM126719v1_genomic	NZ_CP012359.1	1862	1979261	1980730	1	C	K00130	betaine-aldehyde dehydrogenase [EC:1.2.1.8]								Aldehyde dehydrogenase family [PF00171.25]					0
GCF_001267215.1_ASM126721v1_genomic_NZ_CP012360.1_290	GCF_001267215.1_ASM126721v1_genomic	NZ_CP012360.1	290	301542	303011	-1	C	K00130	betaine-aldehyde dehydrogenase [EC:1.2.1.8]								Aldehyde dehydrogenase family [PF00171.25]					0
GCF_001267255.1_ASM126725v1_genomic_NZ_CP012362.1_1289	GCF_001267255.1_ASM126725v1_genomic	NZ_CP012362.1	1289	1374778	1376247	-1	C	K00130	betaine-aldehyde dehydrogenase [EC:1.2.1.8]								Aldehyde dehydrogenase family [PF00171.25]					0
GCF_001267275.1_ASM126727v1_genomic_NZ_CP012363.1_1589	GCF_001267275.1_ASM126727v1_genomic	NZ_CP012363.1	1589	1720313	1721782	1	C	K00130	betaine-aldehyde dehydrogenase [EC:1.2.1.8]								Aldehyde dehydrogenase family [PF00171.25]					0
GCF_001267295.1_ASM126729v1_genomic_NZ_CP012364.1_1589	GCF_001267295.1_ASM126729v1_genomic	NZ_CP012364.1	1589	1692014	1693483	1	C	K00130	betaine-aldehyde dehydrogenase [EC:1.2.1.8]								Aldehyde dehydrogenase family [PF00171.25]					0
GCF_001267315.1_ASM126731v1_genomic_NZ_CP012365.1_963	GCF_001267315.1_ASM126731v1_genomic	NZ_CP012365.1	963	1012830	1014299	-1	C	K00130	betaine-aldehyde dehydrogenase [EC:1.2.1.8]								Aldehyde dehydrogenase family [PF00171.25]					0
GCF_030328955.1_ASM3032895v1_genomic_NZ_JACANB010000002.1_292	GCF_030328955.1_ASM3032895v1_genomic	NZ_JACANB010000002.1	292	294919	296388	-1	C	K00130	betaine-aldehyde dehydrogenase [EC:1.2.1.8]								Aldehyde dehydrogenase family [PF00171.25]					0
GCF_030329025.1_ASM3032902v1_genomic_NZ_JACANE010000003.1_240	GCF_030329025.1_ASM3032902v1_genomic	NZ_JACANE010000003.1	240	242421	243890	-1	C	K00130	betaine-aldehyde dehydrogenase [EC:1.2.1.8]								Aldehyde dehydrogenase family [PF00171.25]					0
GCF_001267175.1_ASM126717v1_genomic_NZ_CP012358.1_458	GCF_001267175.1_ASM126717v1_genomic	NZ_CP012358.1	458	461094	462206	1	C	K00133	aspartate-semialdehyde dehydrogenase [EC:1.2.1.11]								Semialdehyde dehydrogenase, NAD binding domain [PF01118.27]; Semialdehyde dehydrogenase, dimerisation domain [PF02774.21]					0
GCF_001267195.1_ASM126719v1_genomic_NZ_CP012359.1_432	GCF_001267195.1_ASM126719v1_genomic	NZ_CP012359.1	432	440680	441792	1	C	K00133	aspartate-semialdehyde dehydrogenase [EC:1.2.1.11]								Semialdehyde dehydrogenase, NAD binding domain [PF01118.27]; Semialdehyde dehydrogenase, dimerisation domain [PF02774.21]					0
GCF_001267215.1_ASM126721v1_genomic_NZ_CP012360.1_1597	GCF_001267215.1_ASM126721v1_genomic	NZ_CP012360.1	1597	1691648	1692760	1	C	K00133	aspartate-semialdehyde dehydrogenase [EC:1.2.1.11]								Semialdehyde dehydrogenase, NAD binding domain [PF01118.27]; Semialdehyde dehydrogenase, dimerisation domain [PF02774.21]					0
GCF_001267255.1_ASM126725v1_genomic_NZ_CP012362.1_551	GCF_001267255.1_ASM126725v1_genomic	NZ_CP012362.1	551	595677	596789	-1	C	K00133	aspartate-semialdehyde dehydrogenase [EC:1.2.1.11]								Semialdehyde dehydrogenase, NAD binding domain [PF01118.27]; Semialdehyde dehydrogenase, dimerisation domain [PF02774.21]					0
GCF_001267275.1_ASM126727v1_genomic_NZ_CP012363.1_85	GCF_001267275.1_ASM126727v1_genomic	NZ_CP012363.1	85	81724	82836	1	C	K00133	aspartate-semialdehyde dehydrogenase [EC:1.2.1.11]								Semialdehyde dehydrogenase, NAD binding domain [PF01118.27]; Semialdehyde dehydrogenase, dimerisation domain [PF02774.21]					0
GCF_001267295.1_ASM126729v1_genomic_NZ_CP012364.1_76	GCF_001267295.1_ASM126729v1_genomic	NZ_CP012364.1	76	74102	75214	1	C	K00133	aspartate-semialdehyde dehydrogenase [EC:1.2.1.11]								Semialdehyde dehydrogenase, NAD binding domain [PF01118.27]; Semialdehyde dehydrogenase, dimerisation domain [PF02774.21]					0
GCF_001267315.1_ASM126731v1_genomic_NZ_CP012365.1_75	GCF_001267315.1_ASM126731v1_genomic	NZ_CP012365.1	75	74926	76038	1	C	K00133	aspartate-semialdehyde dehydrogenase [EC:1.2.1.11]								Semialdehyde dehydrogenase, NAD binding domain [PF01118.27]; Semialdehyde dehydrogenase, dimerisation domain [PF02774.21]					0
GCF_030328955.1_ASM3032895v1_genomic_NZ_JACANB010000003.1_279	GCF_030328955.1_ASM3032895v1_genomic	NZ_JACANB010000003.1	279	297109	298221	-1	C	K00133	aspartate-semialdehyde dehydrogenase [EC:1.2.1.11]								Semialdehyde dehydrogenase, NAD binding domain [PF01118.27]; Semialdehyde dehydrogenase, dimerisation domain [PF02774.21]					0
GCF_030328995.1_ASM3032899v1_genomic_NZ_JACAND010000016.1_4	GCF_030328995.1_ASM3032899v1_genomic	NZ_JACAND010000016.1	4	2914	4026	-1	C	K00133	aspartate-semialdehyde dehydrogenase [EC:1.2.1.11]								Semialdehyde dehydrogenase, NAD binding domain [PF01118.27]; Semialdehyde dehydrogenase, dimerisation domain [PF02774.21]					0
GCF_030329025.1_ASM3032902v1_genomic_NZ_JACANE010000001.1_551	GCF_030329025.1_ASM3032902v1_genomic	NZ_JACANE010000001.1	551	592801	593913	-1	C	K00133	aspartate-semialdehyde dehydrogenase [EC:1.2.1.11]								Semialdehyde dehydrogenase, NAD binding domain [PF01118.27]; Semialdehyde dehydrogenase, dimerisation domain [PF02774.21]					0
GCF_001267175.1_ASM126717v1_genomic_NZ_CP012358.1_1930	GCF_001267175.1_ASM126717v1_genomic	NZ_CP012358.1	1930	2019450	2020913	1	C	K00135	succinate-semialdehyde dehydrogenase / glutarate-semialdehyde dehydrogenase [EC:1.2.1.16 1.2.1.79 1.2.1.20]								Aldehyde dehydrogenase family [PF00171.25]					0
GCF_001267195.1_ASM126719v1_genomic_NZ_CP012359.1_1370	GCF_001267195.1_ASM126719v1_genomic	NZ_CP012359.1	1370	1447902	1449365	-1	C	K00135	succinate-semialdehyde dehydrogenase / glutarate-semialdehyde dehydrogenase [EC:1.2.1.16 1.2.1.79 1.2.1.20]								Aldehyde dehydrogenase family [PF00171.25]					0
GCF_001267215.1_ASM126721v1_genomic_NZ_CP012360.1_774	GCF_001267215.1_ASM126721v1_genomic	NZ_CP012360.1	774	814035	815498	1	C	K00135	succinate-semialdehyde dehydrogenase / glutarate-semialdehyde dehydrogenase [EC:1.2.1.16 1.2.1.79 1.2.1.20]								Aldehyde dehydrogenase family [PF00171.25]					0
GCF_001267255.1_ASM126725v1_genomic_NZ_CP012362.1_1753	GCF_001267255.1_ASM126725v1_genomic	NZ_CP012362.1	1753	1863268	1864731	1	C	K00135	succinate-semialdehyde dehydrogenase / glutarate-semialdehyde dehydrogenase [EC:1.2.1.16 1.2.1.79 1.2.1.20]								Aldehyde dehydrogenase family [PF00171.25]					0
GCF_001267275.1_ASM126727v1_genomic_NZ_CP012363.1_1116	GCF_001267275.1_ASM126727v1_genomic	NZ_CP012363.1	1116	1209704	1211167	-1	C	K00135	succinate-semialdehyde dehydrogenase / glutarate-semialdehyde dehydrogenase [EC:1.2.1.16 1.2.1.79 1.2.1.20]								Aldehyde dehydrogenase family [PF00171.25]					0
GCF_001267295.1_ASM126729v1_genomic_NZ_CP012364.1_1051	GCF_001267295.1_ASM126729v1_genomic	NZ_CP012364.1	1051	1128633	1130096	-1	C	K00135	succinate-semialdehyde dehydrogenase / glutarate-semialdehyde dehydrogenase [EC:1.2.1.16 1.2.1.79 1.2.1.20]								Aldehyde dehydrogenase family [PF00171.25]					0
GCF_001267315.1_ASM126731v1_genomic_NZ_CP012365.1_1451	GCF_001267315.1_ASM126731v1_genomic	NZ_CP012365.1	1451	1541356	1542819	1	C	K00135	succinate-semialdehyde dehydrogenase / glutarate-semialdehyde dehydrogenase [EC:1.2.1.16 1.2.1.79 1.2.1.20]								Aldehyde dehydrogenase family [PF00171.25]					0
GCF_030328955.1_ASM3032895v1_genomic_NZ_JACANB010000005.1_211	GCF_030328955.1_ASM3032895v1_genomic	NZ_JACANB010000005.1	211	218668	220131	1	C	K00135	succinate-semialdehyde dehydrogenase / glutarate-semialdehyde dehydrogenase [EC:1.2.1.16 1.2.1.79 1.2.1.20]								Aldehyde dehydrogenase family [PF00171.25]					0
GCF_030328995.1_ASM3032899v1_genomic_NZ_JACAND010000008.1_51	GCF_030328995.1_ASM3032899v1_genomic	NZ_JACAND010000008.1	51	57167	58630	1	C	K00135	succinate-semialdehyde dehydrogenase / glutarate-semialdehyde dehydrogenase [EC:1.2.1.16 1.2.1.79 1.2.1.20]								Aldehyde dehydrogenase family [PF00171.25]					0
GCF_030329025.1_ASM3032902v1_genomic_NZ_JACANE010000005.1_200	GCF_030329025.1_ASM3032902v1_genomic	NZ_JACANE010000005.1	200	201391	202854	1	C	K00135	succinate-semialdehyde dehydrogenase / glutarate-semialdehyde dehydrogenase [EC:1.2.1.16 1.2.1.79 1.2.1.20]								Aldehyde dehydrogenase family [PF00171.25]					0
GCF_001267175.1_ASM126717v1_genomic_NZ_CP012358.1_548	GCF_001267175.1_ASM126717v1_genomic	NZ_CP012358.1	548	557977	559497	-1	C	K00138	aldehyde dehydrogenase [EC:1.2.1.-]								Aldehyde dehydrogenase family [PF00171.25]					0
GCF_001267195.1_ASM126719v1_genomic_NZ_CP012359.1_523	GCF_001267195.1_ASM126719v1_genomic	NZ_CP012359.1	523	536129	537649	-1	C	K00138	aldehyde dehydrogenase [EC:1.2.1.-]								Aldehyde dehydrogenase family [PF00171.25]					0
GCF_001267215.1_ASM126721v1_genomic_NZ_CP012360.1_1687	GCF_001267215.1_ASM126721v1_genomic	NZ_CP012360.1	1687	1787303	1788823	-1	C	K00138	aldehyde dehydrogenase [EC:1.2.1.-]								Aldehyde dehydrogenase family [PF00171.25]					0
GCF_001267255.1_ASM126725v1_genomic_NZ_CP012362.1_461	GCF_001267255.1_ASM126725v1_genomic	NZ_CP012362.1	461	499632	501152	1	C	K00138	aldehyde dehydrogenase [EC:1.2.1.-]								Aldehyde dehydrogenase family [PF00171.25]					0
GCF_001267275.1_ASM126727v1_genomic_NZ_CP012363.1_187	GCF_001267275.1_ASM126727v1_genomic	NZ_CP012363.1	187	196663	198183	-1	C	K00138	aldehyde dehydrogenase [EC:1.2.1.-]								Aldehyde dehydrogenase family [PF00171.25]					0
GCF_001267295.1_ASM126729v1_genomic_NZ_CP012364.1_167	GCF_001267295.1_ASM126729v1_genomic	NZ_CP012364.1	167	171335	172855	-1	C	K00138	aldehyde dehydrogenase [EC:1.2.1.-]								Aldehyde dehydrogenase family [PF00171.25]					0
GCF_001267315.1_ASM126731v1_genomic_NZ_CP012365.1_168	GCF_001267315.1_ASM126731v1_genomic	NZ_CP012365.1	168	173368	174888	-1	C	K00138	aldehyde dehydrogenase [EC:1.2.1.-]								Aldehyde dehydrogenase family [PF00171.25]					0
GCF_030328955.1_ASM3032895v1_genomic_NZ_JACANB010000003.1_168	GCF_030328955.1_ASM3032895v1_genomic	NZ_JACANB010000003.1	168	187999	189519	1	C	K00138	aldehyde dehydrogenase [EC:1.2.1.-]								Aldehyde dehydrogenase family [PF00171.25]					0
GCF_030328995.1_ASM3032899v1_genomic_NZ_JACAND010000005.1_69	GCF_030328995.1_ASM3032899v1_genomic	NZ_JACAND010000005.1	69	66282	67802	-1	C	K00138	aldehyde dehydrogenase [EC:1.2.1.-]								Aldehyde dehydrogenase family [PF00171.25]					0
GCF_030329025.1_ASM3032902v1_genomic_NZ_JACANE010000001.1_461	GCF_030329025.1_ASM3032902v1_genomic	NZ_JACANE010000001.1	461	496782	498302	1	C	K00138	aldehyde dehydrogenase [EC:1.2.1.-]								Aldehyde dehydrogenase family [PF00171.25]					0
GCF_001267175.1_ASM126717v1_genomic_NZ_CP012358.1_1088	GCF_001267175.1_ASM126717v1_genomic	NZ_CP012358.1	1088	1157362	1158870	1	C	K00140	malonate-semialdehyde dehydrogenase (acetylating) / methylmalonate-semialdehyde dehydrogenase [EC:1.2.1.18 1.2.1.27]								Aldehyde dehydrogenase family [PF00171.25]					0
GCF_001267175.1_ASM126717v1_genomic_NZ_CP012358.1_1557	GCF_001267175.1_ASM126717v1_genomic	NZ_CP012358.1	1557	1629752	1631242	1	C	K00140	malonate-semialdehyde dehydrogenase (acetylating) / methylmalonate-semialdehyde dehydrogenase [EC:1.2.1.18 1.2.1.27]								Aldehyde dehydrogenase family [PF00171.25]					0
GCF_001267195.1_ASM126719v1_genomic_NZ_CP012359.1_1763	GCF_001267195.1_ASM126719v1_genomic	NZ_CP012359.1	1763	1867921	1869411	-1	C	K00140	malonate-semialdehyde dehydrogenase (acetylating) / methylmalonate-semialdehyde dehydrogenase [EC:1.2.1.18 1.2.1.27]								Aldehyde dehydrogenase family [PF00171.25]					0
GCF_001267195.1_ASM126719v1_genomic_NZ_CP012359.1_2118	GCF_001267195.1_ASM126719v1_genomic	NZ_CP012359.1	2118	2237975	2239483	-1	C	K00140	malonate-semialdehyde dehydrogenase (acetylating) / methylmalonate-semialdehyde dehydrogenase [EC:1.2.1.18 1.2.1.27]								Aldehyde dehydrogenase family [PF00171.25]					0
GCF_001267215.1_ASM126721v1_genomic_NZ_CP012360.1_35	GCF_001267215.1_ASM126721v1_genomic	NZ_CP012360.1	35	42664	44172	1	C	K00140	malonate-semialdehyde dehydrogenase (acetylating) / methylmalonate-semialdehyde dehydrogenase [EC:1.2.1.18 1.2.1.27]								Aldehyde dehydrogenase family [PF00171.25]					0
GCF_001267215.1_ASM126721v1_genomic_NZ_CP012360.1_399	GCF_001267215.1_ASM126721v1_genomic	NZ_CP012360.1	399	418108	419598	1	C	K00140	malonate-semialdehyde dehydrogenase (acetylating) / methylmalonate-semialdehyde dehydrogenase [EC:1.2.1.18 1.2.1.27]								Aldehyde dehydrogenase family [PF00171.25]					0
GCF_001267255.1_ASM126725v1_genomic_NZ_CP012362.1_1034	GCF_001267255.1_ASM126725v1_genomic	NZ_CP012362.1	1034	1115347	1116855	1	C	K00140	malonate-semialdehyde dehydrogenase (acetylating) / methylmalonate-semialdehyde dehydrogenase [EC:1.2.1.18 1.2.1.27]								Aldehyde dehydrogenase family [PF00171.25]					0
GCF_001267275.1_ASM126727v1_genomic_NZ_CP012363.1_1503	GCF_001267275.1_ASM126727v1_genomic	NZ_CP012363.1	1503	1618630	1620120	-1	C	K00140	malonate-semialdehyde dehydrogenase (acetylating) / methylmalonate-semialdehyde dehydrogenase [EC:1.2.1.18 1.2.1.27]								Aldehyde dehydrogenase family [PF00171.25]					0
GCF_001267275.1_ASM126727v1_genomic_NZ_CP012363.1_1841	GCF_001267275.1_ASM126727v1_genomic	NZ_CP012363.1	1841	1977992	1979500	-1	C	K00140	malonate-semialdehyde dehydrogenase (acetylating) / methylmalonate-semialdehyde dehydrogenase [EC:1.2.1.18 1.2.1.27]								Aldehyde dehydrogenase family [PF00171.25]					0
GCF_001267295.1_ASM126729v1_genomic_NZ_CP012364.1_1417	GCF_001267295.1_ASM126729v1_genomic	NZ_CP012364.1	1417	1514197	1515687	-1	C	K00140	malonate-semialdehyde dehydrogenase (acetylating) / methylmalonate-semialdehyde dehydrogenase [EC:1.2.1.18 1.2.1.27]								Aldehyde dehydrogenase family [PF00171.25]					0
GCF_001267295.1_ASM126729v1_genomic_NZ_CP012364.1_1841	GCF_001267295.1_ASM126729v1_genomic	NZ_CP012364.1	1841	1949743	1951251	-1	C	K00140	malonate-semialdehyde dehydrogenase (acetylating) / methylmalonate-semialdehyde dehydrogenase [EC:1.2.1.18 1.2.1.27]								Aldehyde dehydrogenase family [PF00171.25]					0
GCF_001267315.1_ASM126731v1_genomic_NZ_CP012365.1_687	GCF_001267315.1_ASM126731v1_genomic	NZ_CP012365.1	687	737008	738516	1	C	K00140	malonate-semialdehyde dehydrogenase (acetylating) / methylmalonate-semialdehyde dehydrogenase [EC:1.2.1.18 1.2.1.27]								Aldehyde dehydrogenase family [PF00171.25]					0
GCF_001267315.1_ASM126731v1_genomic_NZ_CP012365.1_1051	GCF_001267315.1_ASM126731v1_genomic	NZ_CP012365.1	1051	1116817	1118307	1	C	K00140	malonate-semialdehyde dehydrogenase (acetylating) / methylmalonate-semialdehyde dehydrogenase [EC:1.2.1.18 1.2.1.27]								Aldehyde dehydrogenase family [PF00171.25]					0
GCF_001267315.1_ASM126731v1_genomic_NZ_CP012365.1_1572	GCF_001267315.1_ASM126731v1_genomic	NZ_CP012365.1	1572	1670586	1672082	1	C	K00140	malonate-semialdehyde dehydrogenase (acetylating) / methylmalonate-semialdehyde dehydrogenase [EC:1.2.1.18 1.2.1.27]								Aldehyde dehydrogenase family [PF00171.25]					0
GCF_030328955.1_ASM3032895v1_genomic_NZ_JACANB010000001.1_507	GCF_030328955.1_ASM3032895v1_genomic	NZ_JACANB010000001.1	507	531645	533141	-1	C	K00140	malonate-semialdehyde dehydrogenase (acetylating) / methylmalonate-semialdehyde dehydrogenase [EC:1.2.1.18 1.2.1.27]								Aldehyde dehydrogenase family [PF00171.25]					0
GCF_030328955.1_ASM3032895v1_genomic_NZ_JACANB010000002.1_33	GCF_030328955.1_ASM3032895v1_genomic	NZ_JACANB010000002.1	33	32416	33924	1	C	K00140	malonate-semialdehyde dehydrogenase (acetylating) / methylmalonate-semialdehyde dehydrogenase [EC:1.2.1.18 1.2.1.27]								Aldehyde dehydrogenase family [PF00171.25]					0
GCF_030328955.1_ASM3032895v1_genomic_NZ_JACANB010000002.1_410	GCF_030328955.1_ASM3032895v1_genomic	NZ_JACANB010000002.1	410	439132	440622	1	C	K00140	malonate-semialdehyde dehydrogenase (acetylating) / methylmalonate-semialdehyde dehydrogenase [EC:1.2.1.18 1.2.1.27]								Aldehyde dehydrogenase family [PF00171.25]					0
GCF_030328995.1_ASM3032899v1_genomic_NZ_JACAND010000017.1_16	GCF_030328995.1_ASM3032899v1_genomic	NZ_JACAND010000017.1	16	15360	16868	-1	C	K00140	malonate-semialdehyde dehydrogenase (acetylating) / methylmalonate-semialdehyde dehydrogenase [EC:1.2.1.18 1.2.1.27]								Aldehyde dehydrogenase family [PF00171.25]					0
GCF_030329025.1_ASM3032902v1_genomic_NZ_JACANE010000004.1_71	GCF_030329025.1_ASM3032902v1_genomic	NZ_JACANE010000004.1	71	69766	71256	1	C	K00140	malonate-semialdehyde dehydrogenase (acetylating) / methylmalonate-semialdehyde dehydrogenase [EC:1.2.1.18 1.2.1.27]								Aldehyde dehydrogenase family [PF00171.25]					0
GCF_030329025.1_ASM3032902v1_genomic_NZ_JACANE010000010.1_15	GCF_030329025.1_ASM3032902v1_genomic	NZ_JACANE010000010.1	15	15075	16583	-1	C	K00140	malonate-semialdehyde dehydrogenase (acetylating) / methylmalonate-semialdehyde dehydrogenase [EC:1.2.1.18 1.2.1.27]								Aldehyde dehydrogenase family [PF00171.25]					0
GCF_001267175.1_ASM126717v1_genomic_NZ_CP012358.1_1949	GCF_001267175.1_ASM126717v1_genomic	NZ_CP012358.1	1949	2037527	2038561	1	C	K00145	N-acetyl-gamma-glutamyl-phosphate reductase [EC:1.2.1.38]								Semialdehyde dehydrogenase, dimerisation domain [PF02774.21]; Semialdehyde dehydrogenase, NAD binding domain [PF01118.27]					0
GCF_001267195.1_ASM126719v1_genomic_NZ_CP012359.1_1345	GCF_001267195.1_ASM126719v1_genomic	NZ_CP012359.1	1345	1428551	1429585	-1	C	K00145	N-acetyl-gamma-glutamyl-phosphate reductase [EC:1.2.1.38]								Semialdehyde dehydrogenase, dimerisation domain [PF02774.21]; Semialdehyde dehydrogenase, NAD binding domain [PF01118.27]					0
GCF_001267215.1_ASM126721v1_genomic_NZ_CP012360.1_793	GCF_001267215.1_ASM126721v1_genomic	NZ_CP012360.1	793	831773	832807	1	C	K00145	N-acetyl-gamma-glutamyl-phosphate reductase [EC:1.2.1.38]								Semialdehyde dehydrogenase, dimerisation domain [PF02774.21]; Semialdehyde dehydrogenase, NAD binding domain [PF01118.27]					0
GCF_001267255.1_ASM126725v1_genomic_NZ_CP012362.1_1772	GCF_001267255.1_ASM126725v1_genomic	NZ_CP012362.1	1772	1881315	1882349	1	C	K00145	N-acetyl-gamma-glutamyl-phosphate reductase [EC:1.2.1.38]								Semialdehyde dehydrogenase, dimerisation domain [PF02774.21]; Semialdehyde dehydrogenase, NAD binding domain [PF01118.27]					0
GCF_001267275.1_ASM126727v1_genomic_NZ_CP012363.1_1097	GCF_001267275.1_ASM126727v1_genomic	NZ_CP012363.1	1097	1192027	1193061	-1	C	K00145	N-acetyl-gamma-glutamyl-phosphate reductase [EC:1.2.1.38]								Semialdehyde dehydrogenase, dimerisation domain [PF02774.21]; Semialdehyde dehydrogenase, NAD binding domain [PF01118.27]					0
GCF_001267295.1_ASM126729v1_genomic_NZ_CP012364.1_1032	GCF_001267295.1_ASM126729v1_genomic	NZ_CP012364.1	1032	1110974	1112008	-1	C	K00145	N-acetyl-gamma-glutamyl-phosphate reductase [EC:1.2.1.38]								Semialdehyde dehydrogenase, dimerisation domain [PF02774.21]; Semialdehyde dehydrogenase, NAD binding domain [PF01118.27]					0
GCF_001267315.1_ASM126731v1_genomic_NZ_CP012365.1_1470	GCF_001267315.1_ASM126731v1_genomic	NZ_CP012365.1	1470	1559442	1560476	1	C	K00145	N-acetyl-gamma-glutamyl-phosphate reductase [EC:1.2.1.38]								Semialdehyde dehydrogenase, dimerisation domain [PF02774.21]; Semialdehyde dehydrogenase, NAD binding domain [PF01118.27]					0
GCF_030328955.1_ASM3032895v1_genomic_NZ_JACANB010000005.1_232	GCF_030328955.1_ASM3032895v1_genomic	NZ_JACANB010000005.1	232	239770	240804	1	C	K00145	N-acetyl-gamma-glutamyl-phosphate reductase [EC:1.2.1.38]								Semialdehyde dehydrogenase, dimerisation domain [PF02774.21]; Semialdehyde dehydrogenase, NAD binding domain [PF01118.27]					0
GCF_030328995.1_ASM3032899v1_genomic_NZ_JACAND010000008.1_71	GCF_030328995.1_ASM3032899v1_genomic	NZ_JACAND010000008.1	71	77064	78098	1	C	K00145	N-acetyl-gamma-glutamyl-phosphate reductase [EC:1.2.1.38]								Semialdehyde dehydrogenase, dimerisation domain [PF02774.21]; Semialdehyde dehydrogenase, NAD binding domain [PF01118.27]					0
GCF_030329025.1_ASM3032902v1_genomic_NZ_JACANE010000005.1_219	GCF_030329025.1_ASM3032902v1_genomic	NZ_JACANE010000005.1	219	219587	220621	1	C	K00145	N-acetyl-gamma-glutamyl-phosphate reductase [EC:1.2.1.38]								Semialdehyde dehydrogenase, dimerisation domain [PF02774.21]; Semialdehyde dehydrogenase, NAD binding domain [PF01118.27]					0
GCF_001267175.1_ASM126717v1_genomic_NZ_CP012358.1_1053	GCF_001267175.1_ASM126717v1_genomic	NZ_CP012358.1	1053	1113205	1114695	1	C	K00146	phenylacetaldehyde dehydrogenase [EC:1.2.1.39]								Aldehyde dehydrogenase family [PF00171.25]					0
GCF_001267195.1_ASM126719v1_genomic_NZ_CP012359.1_972	GCF_001267195.1_ASM126719v1_genomic	NZ_CP012359.1	972	1024815	1026305	1	C	K00146	phenylacetaldehyde dehydrogenase [EC:1.2.1.39]								Aldehyde dehydrogenase family [PF00171.25]					0
GCF_001267255.1_ASM126725v1_genomic_NZ_CP012362.1_4	GCF_001267255.1_ASM126725v1_genomic	NZ_CP012362.1	4	4737	6227	-1	C	K00146	phenylacetaldehyde dehydrogenase [EC:1.2.1.39]								Aldehyde dehydrogenase family [PF00171.25]					0
GCF_001267295.1_ASM126729v1_genomic_NZ_CP012364.1_615	GCF_001267295.1_ASM126729v1_genomic	NZ_CP012364.1	615	656695	658185	1	C	K00146	phenylacetaldehyde dehydrogenase [EC:1.2.1.39]								Aldehyde dehydrogenase family [PF00171.25]					0
GCF_001267295.1_ASM126729v1_genomic_NZ_CP012364.1_621	GCF_001267295.1_ASM126729v1_genomic	NZ_CP012364.1	621	666610	668100	1	C	K00146	phenylacetaldehyde dehydrogenase [EC:1.2.1.39]								Aldehyde dehydrogenase family [PF00171.25]					0
GCF_001267315.1_ASM126731v1_genomic_NZ_CP012365.1_650	GCF_001267315.1_ASM126731v1_genomic	NZ_CP012365.1	650	692717	694207	1	C	K00146	phenylacetaldehyde dehydrogenase [EC:1.2.1.39]								Aldehyde dehydrogenase family [PF00171.25]					0
GCF_030328955.1_ASM3032895v1_genomic_NZ_JACANB010000010.1_34	GCF_030328955.1_ASM3032895v1_genomic	NZ_JACANB010000010.1	34	36483	37973	1	C	K00146	phenylacetaldehyde dehydrogenase [EC:1.2.1.39]								Aldehyde dehydrogenase family [PF00171.25]					0
GCF_030328995.1_ASM3032899v1_genomic_NZ_JACAND010000023.1_15	GCF_030328995.1_ASM3032899v1_genomic	NZ_JACAND010000023.1	15	19045	20535	1	C	K00146	phenylacetaldehyde dehydrogenase [EC:1.2.1.39]								Aldehyde dehydrogenase family [PF00171.25]					0
GCF_030329025.1_ASM3032902v1_genomic_NZ_JACANE010000001.1_4	GCF_030329025.1_ASM3032902v1_genomic	NZ_JACANE010000001.1	4	4827	6317	-1	C	K00146	phenylacetaldehyde dehydrogenase [EC:1.2.1.39]								Aldehyde dehydrogenase family [PF00171.25]					0
GCF_001267175.1_ASM126717v1_genomic_NZ_CP012358.1_199	GCF_001267175.1_ASM126717v1_genomic	NZ_CP012358.1	199	209984	211261	1	C	K00147	glutamate-5-semialdehyde dehydrogenase [EC:1.2.1.41]								Aldehyde dehydrogenase family [PF00171.25]					0
GCF_001267195.1_ASM126719v1_genomic_NZ_CP012359.1_228	GCF_001267195.1_ASM126719v1_genomic	NZ_CP012359.1	228	241174	242451	1	C	K00147	glutamate-5-semialdehyde dehydrogenase [EC:1.2.1.41]								Aldehyde dehydrogenase family [PF00171.25]					0
GCF_001267255.1_ASM126725v1_genomic_NZ_CP012362.1_744	GCF_001267255.1_ASM126725v1_genomic	NZ_CP012362.1	744	797535	798812	-1	C	K00147	glutamate-5-semialdehyde dehydrogenase [EC:1.2.1.41]								Aldehyde dehydrogenase family [PF00171.25]					0
GCF_001267275.1_ASM126727v1_genomic_NZ_CP012363.1_2119	GCF_001267275.1_ASM126727v1_genomic	NZ_CP012363.1	2119	2272798	2274075	1	C	K00147	glutamate-5-semialdehyde dehydrogenase [EC:1.2.1.41]								Aldehyde dehydrogenase family [PF00171.25]					0
GCF_001267315.1_ASM126731v1_genomic_NZ_CP012365.1_2097	GCF_001267315.1_ASM126731v1_genomic	NZ_CP012365.1	2097	2235258	2236535	1	C	K00147	glutamate-5-semialdehyde dehydrogenase [EC:1.2.1.41]								Aldehyde dehydrogenase family [PF00171.25]					0
GCF_030328955.1_ASM3032895v1_genomic_NZ_JACANB010000001.1_25	GCF_030328955.1_ASM3032895v1_genomic	NZ_JACANB010000001.1	25	18791	20068	-1	C	K00147	glutamate-5-semialdehyde dehydrogenase [EC:1.2.1.41]								Aldehyde dehydrogenase family [PF00171.25]					0
GCF_030328995.1_ASM3032899v1_genomic_NZ_JACAND010000002.1_235	GCF_030328995.1_ASM3032899v1_genomic	NZ_JACAND010000002.1	235	257971	259248	1	C	K00147	glutamate-5-semialdehyde dehydrogenase [EC:1.2.1.41]								Aldehyde dehydrogenase family [PF00171.25]					0
GCF_030329025.1_ASM3032902v1_genomic_NZ_JACANE010000007.1_68	GCF_030329025.1_ASM3032902v1_genomic	NZ_JACANE010000007.1	68	74062	75339	1	C	K00147	glutamate-5-semialdehyde dehydrogenase [EC:1.2.1.41]								Aldehyde dehydrogenase family [PF00171.25]					0
GCF_001267175.1_ASM126717v1_genomic_NZ_CP012358.1_1584	GCF_001267175.1_ASM126717v1_genomic	NZ_CP012358.1	1584	1659407	1660840	-1	C	K00154	coniferyl-aldehyde dehydrogenase [EC:1.2.1.68]								Aldehyde dehydrogenase family [PF00171.25]					0
GCF_001267195.1_ASM126719v1_genomic_NZ_CP012359.1_1735	GCF_001267195.1_ASM126719v1_genomic	NZ_CP012359.1	1735	1838311	1839744	1	C	K00154	coniferyl-aldehyde dehydrogenase [EC:1.2.1.68]								Aldehyde dehydrogenase family [PF00171.25]					0
GCF_001267215.1_ASM126721v1_genomic_NZ_CP012360.1_428	GCF_001267215.1_ASM126721v1_genomic	NZ_CP012360.1	428	447775	449208	-1	C	K00154	coniferyl-aldehyde dehydrogenase [EC:1.2.1.68]								Aldehyde dehydrogenase family [PF00171.25]					0
GCF_001267255.1_ASM126725v1_genomic_NZ_CP012362.1_1407	GCF_001267255.1_ASM126725v1_genomic	NZ_CP012362.1	1407	1502365	1503798	-1	C	K00154	coniferyl-aldehyde dehydrogenase [EC:1.2.1.68]								Aldehyde dehydrogenase family [PF00171.25]					0
GCF_001267275.1_ASM126727v1_genomic_NZ_CP012363.1_1475	GCF_001267275.1_ASM126727v1_genomic	NZ_CP012363.1	1475	1589055	1590488	1	C	K00154	coniferyl-aldehyde dehydrogenase [EC:1.2.1.68]								Aldehyde dehydrogenase family [PF00171.25]					0
GCF_001267295.1_ASM126729v1_genomic_NZ_CP012364.1_1393	GCF_001267295.1_ASM126729v1_genomic	NZ_CP012364.1	1393	1487842	1489275	1	C	K00154	coniferyl-aldehyde dehydrogenase [EC:1.2.1.68]								Aldehyde dehydrogenase family [PF00171.25]					0
GCF_001267315.1_ASM126731v1_genomic_NZ_CP012365.1_1075	GCF_001267315.1_ASM126731v1_genomic	NZ_CP012365.1	1075	1143280	1144713	-1	C	K00154	coniferyl-aldehyde dehydrogenase [EC:1.2.1.68]								Aldehyde dehydrogenase family [PF00171.25]					0
GCF_030328955.1_ASM3032895v1_genomic_NZ_JACANB010000002.1_434	GCF_030328955.1_ASM3032895v1_genomic	NZ_JACANB010000002.1	434	465528	466961	-1	C	K00154	coniferyl-aldehyde dehydrogenase [EC:1.2.1.68]								Aldehyde dehydrogenase family [PF00171.25]					0
GCF_030328995.1_ASM3032899v1_genomic_NZ_JACAND010000014.1_13	GCF_030328995.1_ASM3032899v1_genomic	NZ_JACAND010000014.1	13	11565	12998	-1	C	K00154	coniferyl-aldehyde dehydrogenase [EC:1.2.1.68]								Aldehyde dehydrogenase family [PF00171.25]					0
GCF_030329025.1_ASM3032902v1_genomic_NZ_JACANE010000004.1_96	GCF_030329025.1_ASM3032902v1_genomic	NZ_JACANE010000004.1	96	96151	97584	-1	C	K00154	coniferyl-aldehyde dehydrogenase [EC:1.2.1.68]								Aldehyde dehydrogenase family [PF00171.25]					0
GCF_001267175.1_ASM126717v1_genomic_NZ_CP012358.1_1300	GCF_001267175.1_ASM126717v1_genomic	NZ_CP012358.1	1300	1360985	1363639	-1	C	K00163	pyruvate dehydrogenase E1 component [EC:1.2.4.1]								Pyruvate dehydrogenase E1 component middle domain [PF17831.4]; Transketolase, thiamine diphosphate binding domain [PF00456.24]					0
GCF_001267195.1_ASM126719v1_genomic_NZ_CP012359.1_1543	GCF_001267195.1_ASM126719v1_genomic	NZ_CP012359.1	1543	1631184	1632926	1	C	K00163	pyruvate dehydrogenase E1 component [EC:1.2.4.1]								Pyruvate dehydrogenase E1 component middle domain [PF17831.4]; Transketolase, thiamine diphosphate binding domain [PF00456.24]					0
GCF_001267195.1_ASM126719v1_genomic_NZ_CP012359.1_1920	GCF_001267195.1_ASM126719v1_genomic	NZ_CP012359.1	1920	2045000	2047654	1	C	K00163	pyruvate dehydrogenase E1 component [EC:1.2.4.1]								Pyruvate dehydrogenase E1 component middle domain [PF17831.4]; Transketolase, thiamine diphosphate binding domain [PF00456.24]					0
GCF_001267215.1_ASM126721v1_genomic_NZ_CP012360.1_233	GCF_001267215.1_ASM126721v1_genomic	NZ_CP012360.1	233	234621	237275	-1	C	K00163	pyruvate dehydrogenase E1 component [EC:1.2.4.1]								Pyruvate dehydrogenase E1 component middle domain [PF17831.4]; Transketolase, thiamine diphosphate binding domain [PF00456.24]					0
GCF_001267255.1_ASM126725v1_genomic_NZ_CP012362.1_1232	GCF_001267255.1_ASM126725v1_genomic	NZ_CP012362.1	1232	1307856	1310510	-1	C	K00163	pyruvate dehydrogenase E1 component [EC:1.2.4.1]								Pyruvate dehydrogenase E1 component middle domain [PF17831.4]; Transketolase, thiamine diphosphate binding domain [PF00456.24]					0
GCF_001267275.1_ASM126727v1_genomic_NZ_CP012363.1_1646	GCF_001267275.1_ASM126727v1_genomic	NZ_CP012363.1	1646	1786087	1788741	1	C	K00163	pyruvate dehydrogenase E1 component [EC:1.2.4.1]								Pyruvate dehydrogenase E1 component middle domain [PF17831.4]; Transketolase, thiamine diphosphate binding domain [PF00456.24]					0
GCF_001267295.1_ASM126729v1_genomic_NZ_CP012364.1_1646	GCF_001267295.1_ASM126729v1_genomic	NZ_CP012364.1	1646	1757792	1760446	1	C	K00163	pyruvate dehydrogenase E1 component [EC:1.2.4.1]								Pyruvate dehydrogenase E1 component middle domain [PF17831.4]; Transketolase, thiamine diphosphate binding domain [PF00456.24]					0
GCF_001267315.1_ASM126731v1_genomic_NZ_CP012365.1_906	GCF_001267315.1_ASM126731v1_genomic	NZ_CP012365.1	906	945884	948538	-1	C	K00163	pyruvate dehydrogenase E1 component [EC:1.2.4.1]								Pyruvate dehydrogenase E1 component middle domain [PF17831.4]; Transketolase, thiamine diphosphate binding domain [PF00456.24]					0
GCF_030328955.1_ASM3032895v1_genomic_NZ_JACANB010000002.1_234	GCF_030328955.1_ASM3032895v1_genomic	NZ_JACANB010000002.1	234	227753	230407	-1	C	K00163	pyruvate dehydrogenase E1 component [EC:1.2.4.1]								Pyruvate dehydrogenase E1 component middle domain [PF17831.4]; Transketolase, thiamine diphosphate binding domain [PF00456.24]					0
GCF_030328995.1_ASM3032899v1_genomic_NZ_JACAND010000003.1_104	GCF_030328995.1_ASM3032899v1_genomic	NZ_JACAND010000003.1	104	101711	104365	-1	C	K00163	pyruvate dehydrogenase E1 component [EC:1.2.4.1]								Pyruvate dehydrogenase E1 component middle domain [PF17831.4]; Transketolase, thiamine diphosphate binding domain [PF00456.24]					0
GCF_030329025.1_ASM3032902v1_genomic_NZ_JACANE010000003.1_183	GCF_030329025.1_ASM3032902v1_genomic	NZ_JACANE010000003.1	183	175503	178157	-1	C	K00163	pyruvate dehydrogenase E1 component [EC:1.2.4.1]								Pyruvate dehydrogenase E1 component middle domain [PF17831.4]; Transketolase, thiamine diphosphate binding domain [PF00456.24]					0
GCF_001267175.1_ASM126717v1_genomic_NZ_CP012358.1_929	GCF_001267175.1_ASM126717v1_genomic	NZ_CP012358.1	929	978701	981538	-1	C	K00164	2-oxoglutarate dehydrogenase E1 component [EC:1.2.4.2]								Dehydrogenase E1 component [PF00676.23]; 2-oxoglutarate dehydrogenase C-terminal [PF16870.8]; Transketolase, pyrimidine binding domain [PF02779.27]; 2-oxoglutarate dehydrogenase N-terminus [PF16078.8]					0
GCF_001267195.1_ASM126719v1_genomic_NZ_CP012359.1_855	GCF_001267195.1_ASM126719v1_genomic	NZ_CP012359.1	855	897190	900027	-1	C	K00164	2-oxoglutarate dehydrogenase E1 component [EC:1.2.4.2]								Dehydrogenase E1 component [PF00676.23]; 2-oxoglutarate dehydrogenase C-terminal [PF16870.8]; Transketolase, pyrimidine binding domain [PF02779.27]; 2-oxoglutarate dehydrogenase N-terminus [PF16078.8]					0
GCF_001267215.1_ASM126721v1_genomic_NZ_CP012360.1_2056	GCF_001267215.1_ASM126721v1_genomic	NZ_CP012360.1	2056	2186095	2188932	-1	C	K00164	2-oxoglutarate dehydrogenase E1 component [EC:1.2.4.2]								Dehydrogenase E1 component [PF00676.23]; 2-oxoglutarate dehydrogenase C-terminal [PF16870.8]; Transketolase, pyrimidine binding domain [PF02779.27]; 2-oxoglutarate dehydrogenase N-terminus [PF16078.8]					0
GCF_001267255.1_ASM126725v1_genomic_NZ_CP012362.1_119	GCF_001267255.1_ASM126725v1_genomic	NZ_CP012362.1	119	132834	135671	1	C	K00164	2-oxoglutarate dehydrogenase E1 component [EC:1.2.4.2]								Dehydrogenase E1 component [PF00676.23]; 2-oxoglutarate dehydrogenase C-terminal [PF16870.8]; Transketolase, pyrimidine binding domain [PF02779.27]; 2-oxoglutarate dehydrogenase N-terminus [PF16078.8]					0
GCF_001267275.1_ASM126727v1_genomic_NZ_CP012363.1_593	GCF_001267275.1_ASM126727v1_genomic	NZ_CP012363.1	593	637481	640318	-1	C	K00164	2-oxoglutarate dehydrogenase E1 component [EC:1.2.4.2]								Dehydrogenase E1 component [PF00676.23]; 2-oxoglutarate dehydrogenase C-terminal [PF16870.8]; Transketolase, pyrimidine binding domain [PF02779.27]; 2-oxoglutarate dehydrogenase N-terminus [PF16078.8]					0
GCF_001267295.1_ASM126729v1_genomic_NZ_CP012364.1_501	GCF_001267295.1_ASM126729v1_genomic	NZ_CP012364.1	501	531099	533936	-1	C	K00164	2-oxoglutarate dehydrogenase E1 component [EC:1.2.4.2]								Dehydrogenase E1 component [PF00676.23]; 2-oxoglutarate dehydrogenase C-terminal [PF16870.8]; Transketolase, pyrimidine binding domain [PF02779.27]; 2-oxoglutarate dehydrogenase N-terminus [PF16078.8]					0
GCF_001267315.1_ASM126731v1_genomic_NZ_CP012365.1_536	GCF_001267315.1_ASM126731v1_genomic	NZ_CP012365.1	536	569188	572025	-1	C	K00164	2-oxoglutarate dehydrogenase E1 component [EC:1.2.4.2]								Dehydrogenase E1 component [PF00676.23]; 2-oxoglutarate dehydrogenase C-terminal [PF16870.8]; Transketolase, pyrimidine binding domain [PF02779.27]; 2-oxoglutarate dehydrogenase N-terminus [PF16078.8]					0
GCF_030328955.1_ASM3032895v1_genomic_NZ_JACANB010000001.1_156	GCF_030328955.1_ASM3032895v1_genomic	NZ_JACANB010000001.1	156	160999	163836	-1	C	K00164	2-oxoglutarate dehydrogenase E1 component [EC:1.2.4.2]								Dehydrogenase E1 component [PF00676.23]; 2-oxoglutarate dehydrogenase C-terminal [PF16870.8]; Transketolase, pyrimidine binding domain [PF02779.27]; 2-oxoglutarate dehydrogenase N-terminus [PF16078.8]					0
GCF_030328995.1_ASM3032899v1_genomic_NZ_JACAND010000001.1_26	GCF_030328995.1_ASM3032899v1_genomic	NZ_JACAND010000001.1	26	28403	31240	-1	C	K00164	2-oxoglutarate dehydrogenase E1 component [EC:1.2.4.2]								Dehydrogenase E1 component [PF00676.23]; 2-oxoglutarate dehydrogenase C-terminal [PF16870.8]; Transketolase, pyrimidine binding domain [PF02779.27]; 2-oxoglutarate dehydrogenase N-terminus [PF16078.8]					0
GCF_030329025.1_ASM3032902v1_genomic_NZ_JACANE010000001.1_115	GCF_030329025.1_ASM3032902v1_genomic	NZ_JACANE010000001.1	115	127591	130428	1	C	K00164	2-oxoglutarate dehydrogenase E1 component [EC:1.2.4.2]								Dehydrogenase E1 component [PF00676.23]; 2-oxoglutarate dehydrogenase C-terminal [PF16870.8]; Transketolase, pyrimidine binding domain [PF02779.27]; 2-oxoglutarate dehydrogenase N-terminus [PF16078.8]					0
GCF_001267175.1_ASM126717v1_genomic_NZ_CP012358.1_2101	GCF_001267175.1_ASM126717v1_genomic	NZ_CP012358.1	2101	2202308	2203489	-1	C	K00166	2-oxoisovalerate dehydrogenase E1 component subunit alpha [EC:1.2.4.4]								Dehydrogenase E1 component [PF00676.23]					0
GCF_001267195.1_ASM126719v1_genomic_NZ_CP012359.1_1190	GCF_001267195.1_ASM126719v1_genomic	NZ_CP012359.1	1190	1263336	1264517	1	C	K00166	2-oxoisovalerate dehydrogenase E1 component subunit alpha [EC:1.2.4.4]								Dehydrogenase E1 component [PF00676.23]					0
GCF_001267215.1_ASM126721v1_genomic_NZ_CP012360.1_946	GCF_001267215.1_ASM126721v1_genomic	NZ_CP012360.1	946	996939	998120	-1	C	K00166	2-oxoisovalerate dehydrogenase E1 component subunit alpha [EC:1.2.4.4]								Dehydrogenase E1 component [PF00676.23]					0
GCF_001267255.1_ASM126725v1_genomic_NZ_CP012362.1_1927	GCF_001267255.1_ASM126725v1_genomic	NZ_CP012362.1	1927	2046412	2047593	-1	C	K00166	2-oxoisovalerate dehydrogenase E1 component subunit alpha [EC:1.2.4.4]								Dehydrogenase E1 component [PF00676.23]					0
GCF_001267275.1_ASM126727v1_genomic_NZ_CP012363.1_942	GCF_001267275.1_ASM126727v1_genomic	NZ_CP012363.1	942	1026825	1028006	1	C	K00166	2-oxoisovalerate dehydrogenase E1 component subunit alpha [EC:1.2.4.4]								Dehydrogenase E1 component [PF00676.23]					0
GCF_001267295.1_ASM126729v1_genomic_NZ_CP012364.1_879	GCF_001267295.1_ASM126729v1_genomic	NZ_CP012364.1	879	945735	946916	1	C	K00166	2-oxoisovalerate dehydrogenase E1 component subunit alpha [EC:1.2.4.4]								Dehydrogenase E1 component [PF00676.23]					0
GCF_001267315.1_ASM126731v1_genomic_NZ_CP012365.1_1628	GCF_001267315.1_ASM126731v1_genomic	NZ_CP012365.1	1628	1730392	1731573	-1	C	K00166	2-oxoisovalerate dehydrogenase E1 component subunit alpha [EC:1.2.4.4]								Dehydrogenase E1 component [PF00676.23]					0
GCF_030328955.1_ASM3032895v1_genomic_NZ_JACANB010000001.1_446	GCF_030328955.1_ASM3032895v1_genomic	NZ_JACANB010000001.1	446	470590	471771	1	C	K00166	2-oxoisovalerate dehydrogenase E1 component subunit alpha [EC:1.2.4.4]								Dehydrogenase E1 component [PF00676.23]					0
GCF_030328995.1_ASM3032899v1_genomic_NZ_JACAND010000001.1_316	GCF_030328995.1_ASM3032899v1_genomic	NZ_JACAND010000001.1	316	338799	339980	1	C	K00166	2-oxoisovalerate dehydrogenase E1 component subunit alpha [EC:1.2.4.4]								Dehydrogenase E1 component [PF00676.23]					0
GCF_030329025.1_ASM3032902v1_genomic_NZ_JACANE010000002.1_150	GCF_030329025.1_ASM3032902v1_genomic	NZ_JACANE010000002.1	150	153949	155130	-1	C	K00166	2-oxoisovalerate dehydrogenase E1 component subunit alpha [EC:1.2.4.4]								Dehydrogenase E1 component [PF00676.23]					0
GCF_001267175.1_ASM126717v1_genomic_NZ_CP012358.1_2100	GCF_001267175.1_ASM126717v1_genomic	NZ_CP012358.1	2100	2201331	2202308	-1	C	K00167	2-oxoisovalerate dehydrogenase E1 component subunit beta [EC:1.2.4.4]								Transketolase, pyrimidine binding domain [PF02779.27]; Transketolase, C-terminal domain [PF02780.23]					0
GCF_001267195.1_ASM126719v1_genomic_NZ_CP012359.1_1191	GCF_001267195.1_ASM126719v1_genomic	NZ_CP012359.1	1191	1264517	1265494	1	C	K00167	2-oxoisovalerate dehydrogenase E1 component subunit beta [EC:1.2.4.4]								Transketolase, pyrimidine binding domain [PF02779.27]; Transketolase, C-terminal domain [PF02780.23]					0
GCF_001267215.1_ASM126721v1_genomic_NZ_CP012360.1_945	GCF_001267215.1_ASM126721v1_genomic	NZ_CP012360.1	945	995962	996939	-1	C	K00167	2-oxoisovalerate dehydrogenase E1 component subunit beta [EC:1.2.4.4]								Transketolase, pyrimidine binding domain [PF02779.27]; Transketolase, C-terminal domain [PF02780.23]					0
GCF_001267255.1_ASM126725v1_genomic_NZ_CP012362.1_1926	GCF_001267255.1_ASM126725v1_genomic	NZ_CP012362.1	1926	2045435	2046412	-1	C	K00167	2-oxoisovalerate dehydrogenase E1 component subunit beta [EC:1.2.4.4]								Transketolase, pyrimidine binding domain [PF02779.27]; Transketolase, C-terminal domain [PF02780.23]					0
GCF_001267275.1_ASM126727v1_genomic_NZ_CP012363.1_943	GCF_001267275.1_ASM126727v1_genomic	NZ_CP012363.1	943	1028006	1028983	1	C	K00167	2-oxoisovalerate dehydrogenase E1 component subunit beta [EC:1.2.4.4]								Transketolase, pyrimidine binding domain [PF02779.27]; Transketolase, C-terminal domain [PF02780.23]					0
GCF_001267295.1_ASM126729v1_genomic_NZ_CP012364.1_880	GCF_001267295.1_ASM126729v1_genomic	NZ_CP012364.1	880	946916	947893	1	C	K00167	2-oxoisovalerate dehydrogenase E1 component subunit beta [EC:1.2.4.4]								Transketolase, pyrimidine binding domain [PF02779.27]; Transketolase, C-terminal domain [PF02780.23]					0
GCF_001267315.1_ASM126731v1_genomic_NZ_CP012365.1_1627	GCF_001267315.1_ASM126731v1_genomic	NZ_CP012365.1	1627	1729415	1730392	-1	C	K00167	2-oxoisovalerate dehydrogenase E1 component subunit beta [EC:1.2.4.4]								Transketolase, pyrimidine binding domain [PF02779.27]; Transketolase, C-terminal domain [PF02780.23]					0
GCF_030328955.1_ASM3032895v1_genomic_NZ_JACANB010000001.1_447	GCF_030328955.1_ASM3032895v1_genomic	NZ_JACANB010000001.1	447	471771	472748	1	C	K00167	2-oxoisovalerate dehydrogenase E1 component subunit beta [EC:1.2.4.4]								Transketolase, pyrimidine binding domain [PF02779.27]; Transketolase, C-terminal domain [PF02780.23]					0
GCF_030328995.1_ASM3032899v1_genomic_NZ_JACAND010000001.1_317	GCF_030328995.1_ASM3032899v1_genomic	NZ_JACAND010000001.1	317	339980	340957	1	C	K00167	2-oxoisovalerate dehydrogenase E1 component subunit beta [EC:1.2.4.4]								Transketolase, pyrimidine binding domain [PF02779.27]; Transketolase, C-terminal domain [PF02780.23]					0
GCF_030329025.1_ASM3032902v1_genomic_NZ_JACANE010000002.1_149	GCF_030329025.1_ASM3032902v1_genomic	NZ_JACANE010000002.1	149	152972	153949	-1	C	K00167	2-oxoisovalerate dehydrogenase E1 component subunit beta [EC:1.2.4.4]								Transketolase, pyrimidine binding domain [PF02779.27]; Transketolase, C-terminal domain [PF02780.23]					0
GCF_001267175.1_ASM126717v1_genomic_NZ_CP012358.1_1017	GCF_001267175.1_ASM126717v1_genomic	NZ_CP012358.1	1017	1070787	1071581	1	C	K00208	enoyl-[acyl-carrier protein] reductase I [EC:1.3.1.9 1.3.1.10]								Enoyl-(Acyl carrier protein) reductase [PF13561.9]; short chain dehydrogenase [PF00106.28]					0
GCF_001267195.1_ASM126719v1_genomic_NZ_CP012359.1_939	GCF_001267195.1_ASM126719v1_genomic	NZ_CP012359.1	939	985549	986343	1	C	K00208	enoyl-[acyl-carrier protein] reductase I [EC:1.3.1.9 1.3.1.10]								Enoyl-(Acyl carrier protein) reductase [PF13561.9]; short chain dehydrogenase [PF00106.28]					0
GCF_001267215.1_ASM126721v1_genomic_NZ_CP012360.1_2140	GCF_001267215.1_ASM126721v1_genomic	NZ_CP012360.1	2140	2274454	2275248	1	C	K00208	enoyl-[acyl-carrier protein] reductase I [EC:1.3.1.9 1.3.1.10]								Enoyl-(Acyl carrier protein) reductase [PF13561.9]; short chain dehydrogenase [PF00106.28]					0
GCF_001267255.1_ASM126725v1_genomic_NZ_CP012362.1_34	GCF_001267255.1_ASM126725v1_genomic	NZ_CP012362.1	34	42022	42816	-1	C	K00208	enoyl-[acyl-carrier protein] reductase I [EC:1.3.1.9 1.3.1.10]								Enoyl-(Acyl carrier protein) reductase [PF13561.9]; short chain dehydrogenase [PF00106.28]					0
GCF_001267275.1_ASM126727v1_genomic_NZ_CP012363.1_369	GCF_001267275.1_ASM126727v1_genomic	NZ_CP012363.1	369	397027	397791	-1	C	K00208	enoyl-[acyl-carrier protein] reductase I [EC:1.3.1.9 1.3.1.10]								Enoyl-(Acyl carrier protein) reductase [PF13561.9]; short chain dehydrogenase [PF00106.28]					0
GCF_001267275.1_ASM126727v1_genomic_NZ_CP012363.1_673	GCF_001267275.1_ASM126727v1_genomic	NZ_CP012363.1	673	726922	727716	1	C	K00208	enoyl-[acyl-carrier protein] reductase I [EC:1.3.1.9 1.3.1.10]								Enoyl-(Acyl carrier protein) reductase [PF13561.9]; short chain dehydrogenase [PF00106.28]					0
GCF_001267295.1_ASM126729v1_genomic_NZ_CP012364.1_586	GCF_001267295.1_ASM126729v1_genomic	NZ_CP012364.1	586	622120	622914	1	C	K00208	enoyl-[acyl-carrier protein] reductase I [EC:1.3.1.9 1.3.1.10]								Enoyl-(Acyl carrier protein) reductase [PF13561.9]; short chain dehydrogenase [PF00106.28]					0
GCF_001267315.1_ASM126731v1_genomic_NZ_CP012365.1_620	GCF_001267315.1_ASM126731v1_genomic	NZ_CP012365.1	620	658006	658800	1	C	K00208	enoyl-[acyl-carrier protein] reductase I [EC:1.3.1.9 1.3.1.10]								Enoyl-(Acyl carrier protein) reductase [PF13561.9]; short chain dehydrogenase [PF00106.28]					0
GCF_030328955.1_ASM3032895v1_genomic_NZ_JACANB010000001.1_236	GCF_030328955.1_ASM3032895v1_genomic	NZ_JACANB010000001.1	236	250421	251215	1	C	K00208	enoyl-[acyl-carrier protein] reductase I [EC:1.3.1.9 1.3.1.10]								Enoyl-(Acyl carrier protein) reductase [PF13561.9]; short chain dehydrogenase [PF00106.28]					0
GCF_030328955.1_ASM3032895v1_genomic_NZ_JACANB010000012.1_6	GCF_030328955.1_ASM3032895v1_genomic	NZ_JACANB010000012.1	6	9507	10271	-1	C	K00208	enoyl-[acyl-carrier protein] reductase I [EC:1.3.1.9 1.3.1.10]								Enoyl-(Acyl carrier protein) reductase [PF13561.9]; short chain dehydrogenase [PF00106.28]					0
GCF_030328995.1_ASM3032899v1_genomic_NZ_JACAND010000001.1_112	GCF_030328995.1_ASM3032899v1_genomic	NZ_JACAND010000001.1	112	121136	121930	1	C	K00208	enoyl-[acyl-carrier protein] reductase I [EC:1.3.1.9 1.3.1.10]								Enoyl-(Acyl carrier protein) reductase [PF13561.9]; short chain dehydrogenase [PF00106.28]					0
GCF_030329025.1_ASM3032902v1_genomic_NZ_JACANE010000001.1_33	GCF_030329025.1_ASM3032902v1_genomic	NZ_JACANE010000001.1	33	40140	40934	-1	C	K00208	enoyl-[acyl-carrier protein] reductase I [EC:1.3.1.9 1.3.1.10]								Enoyl-(Acyl carrier protein) reductase [PF13561.9]; short chain dehydrogenase [PF00106.28]					0
GCF_001267175.1_ASM126717v1_genomic_NZ_CP012358.1_2280	GCF_001267175.1_ASM126717v1_genomic	NZ_CP012358.1	2280	2398478	2399281	1	C	K00215	4-hydroxy-tetrahydrodipicolinate reductase [EC:1.17.1.8]								Dihydrodipicolinate reductase, C-terminus [PF05173.17]; Dihydrodipicolinate reductase, N-terminus [PF01113.23]					0
GCF_001267195.1_ASM126719v1_genomic_NZ_CP012359.1_1056	GCF_001267195.1_ASM126719v1_genomic	NZ_CP012359.1	1056	1112290	1113093	-1	C	K00215	4-hydroxy-tetrahydrodipicolinate reductase [EC:1.17.1.8]								Dihydrodipicolinate reductase, C-terminus [PF05173.17]; Dihydrodipicolinate reductase, N-terminus [PF01113.23]					0
GCF_001267215.1_ASM126721v1_genomic_NZ_CP012360.1_1088	GCF_001267215.1_ASM126721v1_genomic	NZ_CP012360.1	1088	1155030	1155833	1	C	K00215	4-hydroxy-tetrahydrodipicolinate reductase [EC:1.17.1.8]								Dihydrodipicolinate reductase, C-terminus [PF05173.17]; Dihydrodipicolinate reductase, N-terminus [PF01113.23]					0
GCF_001267255.1_ASM126725v1_genomic_NZ_CP012362.1_2069	GCF_001267255.1_ASM126725v1_genomic	NZ_CP012362.1	2069	2212288	2213091	1	C	K00215	4-hydroxy-tetrahydrodipicolinate reductase [EC:1.17.1.8]								Dihydrodipicolinate reductase, C-terminus [PF05173.17]; Dihydrodipicolinate reductase, N-terminus [PF01113.23]					0
GCF_001267275.1_ASM126727v1_genomic_NZ_CP012363.1_794	GCF_001267275.1_ASM126727v1_genomic	NZ_CP012363.1	794	859269	860072	-1	C	K00215	4-hydroxy-tetrahydrodipicolinate reductase [EC:1.17.1.8]								Dihydrodipicolinate reductase, C-terminus [PF05173.17]; Dihydrodipicolinate reductase, N-terminus [PF01113.23]					0
GCF_001267295.1_ASM126729v1_genomic_NZ_CP012364.1_711	GCF_001267295.1_ASM126729v1_genomic	NZ_CP012364.1	711	758084	758887	-1	C	K00215	4-hydroxy-tetrahydrodipicolinate reductase [EC:1.17.1.8]								Dihydrodipicolinate reductase, C-terminus [PF05173.17]; Dihydrodipicolinate reductase, N-terminus [PF01113.23]					0
GCF_001267315.1_ASM126731v1_genomic_NZ_CP012365.1_1778	GCF_001267315.1_ASM126731v1_genomic	NZ_CP012365.1	1778	1892878	1893681	1	C	K00215	4-hydroxy-tetrahydrodipicolinate reductase [EC:1.17.1.8]								Dihydrodipicolinate reductase, C-terminus [PF05173.17]; Dihydrodipicolinate reductase, N-terminus [PF01113.23]					0
GCF_030328955.1_ASM3032895v1_genomic_NZ_JACANB010000001.1_311	GCF_030328955.1_ASM3032895v1_genomic	NZ_JACANB010000001.1	311	325584	326387	-1	C	K00215	4-hydroxy-tetrahydrodipicolinate reductase [EC:1.17.1.8]								Dihydrodipicolinate reductase, C-terminus [PF05173.17]; Dihydrodipicolinate reductase, N-terminus [PF01113.23]					0
GCF_030328995.1_ASM3032899v1_genomic_NZ_JACAND010000001.1_188	GCF_030328995.1_ASM3032899v1_genomic	NZ_JACAND010000001.1	188	196375	197178	-1	C	K00215	4-hydroxy-tetrahydrodipicolinate reductase [EC:1.17.1.8]								Dihydrodipicolinate reductase, C-terminus [PF05173.17]; Dihydrodipicolinate reductase, N-terminus [PF01113.23]					0
GCF_030329025.1_ASM3032902v1_genomic_NZ_JACANE010000002.1_276	GCF_030329025.1_ASM3032902v1_genomic	NZ_JACANE010000002.1	276	290672	291475	1	C	K00215	4-hydroxy-tetrahydrodipicolinate reductase [EC:1.17.1.8]								Dihydrodipicolinate reductase, C-terminus [PF05173.17]; Dihydrodipicolinate reductase, N-terminus [PF01113.23]					0
GCF_001267175.1_ASM126717v1_genomic_NZ_CP012358.1_2332	GCF_001267175.1_ASM126717v1_genomic	NZ_CP012358.1	2332	2449899	2451935	1	C	K00219	2,4-dienoyl-CoA reductase (NADPH2) [EC:1.3.1.34]								NADH:flavin oxidoreductase / NADH oxidase family [PF00724.23]; Pyridine nucleotide-disulphide oxidoreductase [PF07992.17]; HI0933-like protein [PF03486.17]; Flavin-binding monooxygenase-like [PF00743.22]; FAD binding domain [PF01494.22]; Pyridine nucleotide-disulphide oxidoreductase [PF00070.30]; NAD(P)-binding Rossmann-like domain [PF13450.9]; FAD binding domain [PF00890.27]					0
GCF_001267195.1_ASM126719v1_genomic_NZ_CP012359.1_1004	GCF_001267195.1_ASM126719v1_genomic	NZ_CP012359.1	1004	1059636	1061672	-1	C	K00219	2,4-dienoyl-CoA reductase (NADPH2) [EC:1.3.1.34]								NADH:flavin oxidoreductase / NADH oxidase family [PF00724.23]; Pyridine nucleotide-disulphide oxidoreductase [PF07992.17]; HI0933-like protein [PF03486.17]; Flavin-binding monooxygenase-like [PF00743.22]; FAD binding domain [PF01494.22]; Pyridine nucleotide-disulphide oxidoreductase [PF00070.30]; NAD(P)-binding Rossmann-like domain [PF13450.9]; FAD binding domain [PF00890.27]					0
GCF_001267215.1_ASM126721v1_genomic_NZ_CP012360.1_1140	GCF_001267215.1_ASM126721v1_genomic	NZ_CP012360.1	1140	1206451	1208487	1	C	K00219	2,4-dienoyl-CoA reductase (NADPH2) [EC:1.3.1.34]								NADH:flavin oxidoreductase / NADH oxidase family [PF00724.23]; Pyridine nucleotide-disulphide oxidoreductase [PF07992.17]; HI0933-like protein [PF03486.17]; Flavin-binding monooxygenase-like [PF00743.22]; FAD binding domain [PF01494.22]; Pyridine nucleotide-disulphide oxidoreductase [PF00070.30]; NAD(P)-binding Rossmann-like domain [PF13450.9]; FAD binding domain [PF00890.27]					0
GCF_001267255.1_ASM126725v1_genomic_NZ_CP012362.1_2121	GCF_001267255.1_ASM126725v1_genomic	NZ_CP012362.1	2121	2263709	2265745	1	C	K00219	2,4-dienoyl-CoA reductase (NADPH2) [EC:1.3.1.34]								NADH:flavin oxidoreductase / NADH oxidase family [PF00724.23]; Pyridine nucleotide-disulphide oxidoreductase [PF07992.17]; HI0933-like protein [PF03486.17]; Flavin-binding monooxygenase-like [PF00743.22]; FAD binding domain [PF01494.22]; Pyridine nucleotide-disulphide oxidoreductase [PF00070.30]; NAD(P)-binding Rossmann-like domain [PF13450.9]; FAD binding domain [PF00890.27]					0
GCF_001267275.1_ASM126727v1_genomic_NZ_CP012363.1_742	GCF_001267275.1_ASM126727v1_genomic	NZ_CP012363.1	742	806614	808650	-1	C	K00219	2,4-dienoyl-CoA reductase (NADPH2) [EC:1.3.1.34]								NADH:flavin oxidoreductase / NADH oxidase family [PF00724.23]; Pyridine nucleotide-disulphide oxidoreductase [PF07992.17]; HI0933-like protein [PF03486.17]; Flavin-binding monooxygenase-like [PF00743.22]; FAD binding domain [PF01494.22]; Pyridine nucleotide-disulphide oxidoreductase [PF00070.30]; NAD(P)-binding Rossmann-like domain [PF13450.9]; FAD binding domain [PF00890.27]					0
GCF_001267295.1_ASM126729v1_genomic_NZ_CP012364.1_658	GCF_001267295.1_ASM126729v1_genomic	NZ_CP012364.1	658	705430	707466	-1	C	K00219	2,4-dienoyl-CoA reductase (NADPH2) [EC:1.3.1.34]								NADH:flavin oxidoreductase / NADH oxidase family [PF00724.23]; Pyridine nucleotide-disulphide oxidoreductase [PF07992.17]; HI0933-like protein [PF03486.17]; Flavin-binding monooxygenase-like [PF00743.22]; FAD binding domain [PF01494.22]; Pyridine nucleotide-disulphide oxidoreductase [PF00070.30]; NAD(P)-binding Rossmann-like domain [PF13450.9]; FAD binding domain [PF00890.27]					0
GCF_001267315.1_ASM126731v1_genomic_NZ_CP012365.1_1826	GCF_001267315.1_ASM126731v1_genomic	NZ_CP012365.1	1826	1940097	1942133	1	C	K00219	2,4-dienoyl-CoA reductase (NADPH2) [EC:1.3.1.34]								NADH:flavin oxidoreductase / NADH oxidase family [PF00724.23]; Pyridine nucleotide-disulphide oxidoreductase [PF07992.17]; HI0933-like protein [PF03486.17]; Flavin-binding monooxygenase-like [PF00743.22]; FAD binding domain [PF01494.22]; Pyridine nucleotide-disulphide oxidoreductase [PF00070.30]; NAD(P)-binding Rossmann-like domain [PF13450.9]; FAD binding domain [PF00890.27]					0
GCF_030328955.1_ASM3032895v1_genomic_NZ_JACANB010000001.1_262	GCF_030328955.1_ASM3032895v1_genomic	NZ_JACANB010000001.1	262	277140	279176	-1	C	K00219	2,4-dienoyl-CoA reductase (NADPH2) [EC:1.3.1.34]								NADH:flavin oxidoreductase / NADH oxidase family [PF00724.23]; Pyridine nucleotide-disulphide oxidoreductase [PF07992.17]; HI0933-like protein [PF03486.17]; Flavin-binding monooxygenase-like [PF00743.22]; FAD binding domain [PF01494.22]; Pyridine nucleotide-disulphide oxidoreductase [PF00070.30]; NAD(P)-binding Rossmann-like domain [PF13450.9]; FAD binding domain [PF00890.27]					0
GCF_030328995.1_ASM3032899v1_genomic_NZ_JACAND010000001.1_139	GCF_030328995.1_ASM3032899v1_genomic	NZ_JACAND010000001.1	139	147905	149941	-1	C	K00219	2,4-dienoyl-CoA reductase (NADPH2) [EC:1.3.1.34]								NADH:flavin oxidoreductase / NADH oxidase family [PF00724.23]; Pyridine nucleotide-disulphide oxidoreductase [PF07992.17]; HI0933-like protein [PF03486.17]; Pyridine nucleotide-disulphide oxidoreductase [PF00070.30]; Flavin-binding monooxygenase-like [PF00743.22]; FAD binding domain [PF01494.22]; NAD-dependent glycerol-3-phosphate dehydrogenase N-terminus [PF01210.26]					0
GCF_030329025.1_ASM3032902v1_genomic_NZ_JACANE010000002.1_327	GCF_030329025.1_ASM3032902v1_genomic	NZ_JACANE010000002.1	327	337882	339918	1	C	K00219	2,4-dienoyl-CoA reductase (NADPH2) [EC:1.3.1.34]								NADH:flavin oxidoreductase / NADH oxidase family [PF00724.23]; Pyridine nucleotide-disulphide oxidoreductase [PF07992.17]; HI0933-like protein [PF03486.17]; Flavin-binding monooxygenase-like [PF00743.22]; FAD binding domain [PF01494.22]; Pyridine nucleotide-disulphide oxidoreductase [PF00070.30]; NAD(P)-binding Rossmann-like domain [PF13450.9]; FAD binding domain [PF00890.27]					0
GCF_001267175.1_ASM126717v1_genomic_NZ_CP012358.1_1652	GCF_001267175.1_ASM126717v1_genomic	NZ_CP012358.1	1652	1727632	1728552	1	C	K00228	coproporphyrinogen III oxidase [EC:1.3.3.3]								Coproporphyrinogen III oxidase [PF01218.21]					0
GCF_001267195.1_ASM126719v1_genomic_NZ_CP012359.1_1648	GCF_001267195.1_ASM126719v1_genomic	NZ_CP012359.1	1648	1747308	1748228	-1	C	K00228	coproporphyrinogen III oxidase [EC:1.3.3.3]								Coproporphyrinogen III oxidase [PF01218.21]					0
GCF_001267215.1_ASM126721v1_genomic_NZ_CP012360.1_515	GCF_001267215.1_ASM126721v1_genomic	NZ_CP012360.1	515	539452	540372	1	C	K00228	coproporphyrinogen III oxidase [EC:1.3.3.3]								Coproporphyrinogen III oxidase [PF01218.21]					0
GCF_001267255.1_ASM126725v1_genomic_NZ_CP012362.1_1491	GCF_001267255.1_ASM126725v1_genomic	NZ_CP012362.1	1491	1586463	1587383	1	C	K00228	coproporphyrinogen III oxidase [EC:1.3.3.3]								Coproporphyrinogen III oxidase [PF01218.21]					0
GCF_001267275.1_ASM126727v1_genomic_NZ_CP012363.1_1392	GCF_001267275.1_ASM126727v1_genomic	NZ_CP012363.1	1392	1507605	1508525	-1	C	K00228	coproporphyrinogen III oxidase [EC:1.3.3.3]								Coproporphyrinogen III oxidase [PF01218.21]					0
GCF_001267295.1_ASM126729v1_genomic_NZ_CP012364.1_1318	GCF_001267295.1_ASM126729v1_genomic	NZ_CP012364.1	1318	1411252	1412172	-1	C	K00228	coproporphyrinogen III oxidase [EC:1.3.3.3]								Coproporphyrinogen III oxidase [PF01218.21]					0
GCF_001267315.1_ASM126731v1_genomic_NZ_CP012365.1_1157	GCF_001267315.1_ASM126731v1_genomic	NZ_CP012365.1	1157	1231656	1232576	1	C	K00228	coproporphyrinogen III oxidase [EC:1.3.3.3]								Coproporphyrinogen III oxidase [PF01218.21]					0
GCF_030328955.1_ASM3032895v1_genomic_NZ_JACANB010000006.1_37	GCF_030328955.1_ASM3032895v1_genomic	NZ_JACANB010000006.1	37	37014	37934	1	C	K00228	coproporphyrinogen III oxidase [EC:1.3.3.3]								Coproporphyrinogen III oxidase [PF01218.21]					0
GCF_030328995.1_ASM3032899v1_genomic_NZ_JACAND010000022.1_23	GCF_030328995.1_ASM3032899v1_genomic	NZ_JACAND010000022.1	23	22651	23571	1	C	K00228	coproporphyrinogen III oxidase [EC:1.3.3.3]								Coproporphyrinogen III oxidase [PF01218.21]					0
GCF_030329025.1_ASM3032902v1_genomic_NZ_JACANE010000004.1_167	GCF_030329025.1_ASM3032902v1_genomic	NZ_JACANE010000004.1	167	170372	171292	1	C	K00228	coproporphyrinogen III oxidase [EC:1.3.3.3]								Coproporphyrinogen III oxidase [PF01218.21]					0
GCF_001267175.1_ASM126717v1_genomic_NZ_CP012358.1_932	GCF_001267175.1_ASM126717v1_genomic	NZ_CP012358.1	932	982502	984274	-1	C	K00239	succinate dehydrogenase flavoprotein subunit [EC:1.3.5.1]								FAD binding domain [PF00890.27]; Fumarate reductase flavoprotein C-term [PF02910.23]					0
GCF_001267195.1_ASM126719v1_genomic_NZ_CP012359.1_858	GCF_001267195.1_ASM126719v1_genomic	NZ_CP012359.1	858	900991	902763	-1	C	K00239	succinate dehydrogenase flavoprotein subunit [EC:1.3.5.1]								FAD binding domain [PF00890.27]; Fumarate reductase flavoprotein C-term [PF02910.23]					0
GCF_001267215.1_ASM126721v1_genomic_NZ_CP012360.1_2059	GCF_001267215.1_ASM126721v1_genomic	NZ_CP012360.1	2059	2189896	2191668	-1	C	K00239	succinate dehydrogenase flavoprotein subunit [EC:1.3.5.1]								FAD binding domain [PF00890.27]; Fumarate reductase flavoprotein C-term [PF02910.23]					0
GCF_001267255.1_ASM126725v1_genomic_NZ_CP012362.1_116	GCF_001267255.1_ASM126725v1_genomic	NZ_CP012362.1	116	130098	131870	1	C	K00239	succinate dehydrogenase flavoprotein subunit [EC:1.3.5.1]								FAD binding domain [PF00890.27]; Fumarate reductase flavoprotein C-term [PF02910.23]					0
GCF_001267275.1_ASM126727v1_genomic_NZ_CP012363.1_596	GCF_001267275.1_ASM126727v1_genomic	NZ_CP012363.1	596	641282	643054	-1	C	K00239	succinate dehydrogenase flavoprotein subunit [EC:1.3.5.1]								FAD binding domain [PF00890.27]; Fumarate reductase flavoprotein C-term [PF02910.23]					0
GCF_001267295.1_ASM126729v1_genomic_NZ_CP012364.1_504	GCF_001267295.1_ASM126729v1_genomic	NZ_CP012364.1	504	534900	536672	-1	C	K00239	succinate dehydrogenase flavoprotein subunit [EC:1.3.5.1]								FAD binding domain [PF00890.27]; Fumarate reductase flavoprotein C-term [PF02910.23]					0
GCF_001267315.1_ASM126731v1_genomic_NZ_CP012365.1_539	GCF_001267315.1_ASM126731v1_genomic	NZ_CP012365.1	539	572988	574760	-1	C	K00239	succinate dehydrogenase flavoprotein subunit [EC:1.3.5.1]								FAD binding domain [PF00890.27]; Fumarate reductase flavoprotein C-term [PF02910.23]					0
GCF_030328955.1_ASM3032895v1_genomic_NZ_JACANB010000001.1_159	GCF_030328955.1_ASM3032895v1_genomic	NZ_JACANB010000001.1	159	164800	166572	-1	C	K00239	succinate dehydrogenase flavoprotein subunit [EC:1.3.5.1]								FAD binding domain [PF00890.27]; Fumarate reductase flavoprotein C-term [PF02910.23]					0
GCF_030328995.1_ASM3032899v1_genomic_NZ_JACAND010000001.1_29	GCF_030328995.1_ASM3032899v1_genomic	NZ_JACAND010000001.1	29	32204	33976	-1	C	K00239	succinate dehydrogenase flavoprotein subunit [EC:1.3.5.1]								FAD binding domain [PF00890.27]; Fumarate reductase flavoprotein C-term [PF02910.23]					0
GCF_030329025.1_ASM3032902v1_genomic_NZ_JACANE010000001.1_112	GCF_030329025.1_ASM3032902v1_genomic	NZ_JACANE010000001.1	112	124855	126627	1	C	K00239	succinate dehydrogenase flavoprotein subunit [EC:1.3.5.1]								FAD binding domain [PF00890.27]; Fumarate reductase flavoprotein C-term [PF02910.23]					0
GCF_001267175.1_ASM126717v1_genomic_NZ_CP012358.1_931	GCF_001267175.1_ASM126717v1_genomic	NZ_CP012358.1	931	981771	982490	-1	C	K00240	succinate dehydrogenase iron-sulfur subunit [EC:1.3.5.1]								2Fe-2S iron-sulfur cluster binding domain [PF13085.9]; 4Fe-4S dicluster domain [PF13534.9]; 4Fe-4S dicluster domain [PF13183.9]					0
GCF_001267195.1_ASM126719v1_genomic_NZ_CP012359.1_857	GCF_001267195.1_ASM126719v1_genomic	NZ_CP012359.1	857	900260	900979	-1	C	K00240	succinate dehydrogenase iron-sulfur subunit [EC:1.3.5.1]								2Fe-2S iron-sulfur cluster binding domain [PF13085.9]; 4Fe-4S dicluster domain [PF13534.9]; 4Fe-4S dicluster domain [PF13183.9]					0
GCF_001267215.1_ASM126721v1_genomic_NZ_CP012360.1_2058	GCF_001267215.1_ASM126721v1_genomic	NZ_CP012360.1	2058	2189165	2189884	-1	C	K00240	succinate dehydrogenase iron-sulfur subunit [EC:1.3.5.1]								2Fe-2S iron-sulfur cluster binding domain [PF13085.9]; 4Fe-4S dicluster domain [PF13534.9]; 4Fe-4S dicluster domain [PF13183.9]					0
GCF_001267255.1_ASM126725v1_genomic_NZ_CP012362.1_117	GCF_001267255.1_ASM126725v1_genomic	NZ_CP012362.1	117	131882	132601	1	C	K00240	succinate dehydrogenase iron-sulfur subunit [EC:1.3.5.1]								2Fe-2S iron-sulfur cluster binding domain [PF13085.9]; 4Fe-4S dicluster domain [PF13534.9]; 4Fe-4S dicluster domain [PF13183.9]					0
GCF_001267275.1_ASM126727v1_genomic_NZ_CP012363.1_595	GCF_001267275.1_ASM126727v1_genomic	NZ_CP012363.1	595	640551	641270	-1	C	K00240	succinate dehydrogenase iron-sulfur subunit [EC:1.3.5.1]								2Fe-2S iron-sulfur cluster binding domain [PF13085.9]; 4Fe-4S dicluster domain [PF13534.9]; 4Fe-4S dicluster domain [PF13183.9]					0
GCF_001267295.1_ASM126729v1_genomic_NZ_CP012364.1_503	GCF_001267295.1_ASM126729v1_genomic	NZ_CP012364.1	503	534169	534888	-1	C	K00240	succinate dehydrogenase iron-sulfur subunit [EC:1.3.5.1]								2Fe-2S iron-sulfur cluster binding domain [PF13085.9]; 4Fe-4S dicluster domain [PF13534.9]; 4Fe-4S dicluster domain [PF13183.9]					0
GCF_001267315.1_ASM126731v1_genomic_NZ_CP012365.1_538	GCF_001267315.1_ASM126731v1_genomic	NZ_CP012365.1	538	572257	572976	-1	C	K00240	succinate dehydrogenase iron-sulfur subunit [EC:1.3.5.1]								2Fe-2S iron-sulfur cluster binding domain [PF13085.9]; 4Fe-4S dicluster domain [PF13534.9]; 4Fe-4S dicluster domain [PF13183.9]					0
GCF_030328955.1_ASM3032895v1_genomic_NZ_JACANB010000001.1_158	GCF_030328955.1_ASM3032895v1_genomic	NZ_JACANB010000001.1	158	164069	164788	-1	C	K00240	succinate dehydrogenase iron-sulfur subunit [EC:1.3.5.1]								2Fe-2S iron-sulfur cluster binding domain [PF13085.9]; 4Fe-4S dicluster domain [PF13534.9]; 4Fe-4S dicluster domain [PF13183.9]					0
GCF_030328995.1_ASM3032899v1_genomic_NZ_JACAND010000001.1_28	GCF_030328995.1_ASM3032899v1_genomic	NZ_JACAND010000001.1	28	31473	32192	-1	C	K00240	succinate dehydrogenase iron-sulfur subunit [EC:1.3.5.1]								2Fe-2S iron-sulfur cluster binding domain [PF13085.9]; 4Fe-4S dicluster domain [PF13534.9]; 4Fe-4S dicluster domain [PF13183.9]					0
GCF_030329025.1_ASM3032902v1_genomic_NZ_JACANE010000001.1_113	GCF_030329025.1_ASM3032902v1_genomic	NZ_JACANE010000001.1	113	126639	127358	1	C	K00240	succinate dehydrogenase iron-sulfur subunit [EC:1.3.5.1]								2Fe-2S iron-sulfur cluster binding domain [PF13085.9]; 4Fe-4S dicluster domain [PF13534.9]; 4Fe-4S dicluster domain [PF13183.9]					0
GCF_001267175.1_ASM126717v1_genomic_NZ_CP012358.1_934	GCF_001267175.1_ASM126717v1_genomic	NZ_CP012358.1	934	984640	985053	-1	C	K00241	succinate dehydrogenase cytochrome b subunit								Succinate dehydrogenase/Fumarate reductase transmembrane subunit [PF01127.25]					0
GCF_001267195.1_ASM126719v1_genomic_NZ_CP012359.1_860	GCF_001267195.1_ASM126719v1_genomic	NZ_CP012359.1	860	903129	903542	-1	C	K00241	succinate dehydrogenase cytochrome b subunit								Succinate dehydrogenase/Fumarate reductase transmembrane subunit [PF01127.25]					0
GCF_001267215.1_ASM126721v1_genomic_NZ_CP012360.1_2061	GCF_001267215.1_ASM126721v1_genomic	NZ_CP012360.1	2061	2192034	2192447	-1	C	K00241	succinate dehydrogenase cytochrome b subunit								Succinate dehydrogenase/Fumarate reductase transmembrane subunit [PF01127.25]					0
GCF_001267255.1_ASM126725v1_genomic_NZ_CP012362.1_114	GCF_001267255.1_ASM126725v1_genomic	NZ_CP012362.1	114	129319	129732	1	C	K00241	succinate dehydrogenase cytochrome b subunit								Succinate dehydrogenase/Fumarate reductase transmembrane subunit [PF01127.25]					0
GCF_001267275.1_ASM126727v1_genomic_NZ_CP012363.1_598	GCF_001267275.1_ASM126727v1_genomic	NZ_CP012363.1	598	643420	643833	-1	C	K00241	succinate dehydrogenase cytochrome b subunit								Succinate dehydrogenase/Fumarate reductase transmembrane subunit [PF01127.25]					0
GCF_001267295.1_ASM126729v1_genomic_NZ_CP012364.1_506	GCF_001267295.1_ASM126729v1_genomic	NZ_CP012364.1	506	537038	537451	-1	C	K00241	succinate dehydrogenase cytochrome b subunit								Succinate dehydrogenase/Fumarate reductase transmembrane subunit [PF01127.25]					0
GCF_001267315.1_ASM126731v1_genomic_NZ_CP012365.1_541	GCF_001267315.1_ASM126731v1_genomic	NZ_CP012365.1	541	575126	575539	-1	C	K00241	succinate dehydrogenase cytochrome b subunit								Succinate dehydrogenase/Fumarate reductase transmembrane subunit [PF01127.25]					0
GCF_030328955.1_ASM3032895v1_genomic_NZ_JACANB010000001.1_161	GCF_030328955.1_ASM3032895v1_genomic	NZ_JACANB010000001.1	161	166938	167351	-1	C	K00241	succinate dehydrogenase cytochrome b subunit								Succinate dehydrogenase/Fumarate reductase transmembrane subunit [PF01127.25]					0
GCF_030328995.1_ASM3032899v1_genomic_NZ_JACAND010000001.1_31	GCF_030328995.1_ASM3032899v1_genomic	NZ_JACAND010000001.1	31	34342	34755	-1	C	K00241	succinate dehydrogenase cytochrome b subunit								Succinate dehydrogenase/Fumarate reductase transmembrane subunit [PF01127.25]					0
GCF_030329025.1_ASM3032902v1_genomic_NZ_JACANE010000001.1_110	GCF_030329025.1_ASM3032902v1_genomic	NZ_JACANE010000001.1	110	124076	124489	1	C	K00241	succinate dehydrogenase cytochrome b subunit								Succinate dehydrogenase/Fumarate reductase transmembrane subunit [PF01127.25]					0
GCF_001267175.1_ASM126717v1_genomic_NZ_CP012358.1_933	GCF_001267175.1_ASM126717v1_genomic	NZ_CP012358.1	933	984278	984646	-1	C	K00242	succinate dehydrogenase membrane anchor subunit								Succinate dehydrogenase/Fumarate reductase transmembrane subunit [PF01127.25]					0
GCF_001267195.1_ASM126719v1_genomic_NZ_CP012359.1_859	GCF_001267195.1_ASM126719v1_genomic	NZ_CP012359.1	859	902767	903135	-1	C	K00242	succinate dehydrogenase membrane anchor subunit								Succinate dehydrogenase/Fumarate reductase transmembrane subunit [PF01127.25]					0
GCF_001267215.1_ASM126721v1_genomic_NZ_CP012360.1_2060	GCF_001267215.1_ASM126721v1_genomic	NZ_CP012360.1	2060	2191672	2192040	-1	C	K00242	succinate dehydrogenase membrane anchor subunit								Succinate dehydrogenase/Fumarate reductase transmembrane subunit [PF01127.25]					0
GCF_001267255.1_ASM126725v1_genomic_NZ_CP012362.1_115	GCF_001267255.1_ASM126725v1_genomic	NZ_CP012362.1	115	129726	130094	1	C	K00242	succinate dehydrogenase membrane anchor subunit								Succinate dehydrogenase/Fumarate reductase transmembrane subunit [PF01127.25]					0
GCF_001267275.1_ASM126727v1_genomic_NZ_CP012363.1_597	GCF_001267275.1_ASM126727v1_genomic	NZ_CP012363.1	597	643058	643426	-1	C	K00242	succinate dehydrogenase membrane anchor subunit								Succinate dehydrogenase/Fumarate reductase transmembrane subunit [PF01127.25]					0
GCF_001267295.1_ASM126729v1_genomic_NZ_CP012364.1_505	GCF_001267295.1_ASM126729v1_genomic	NZ_CP012364.1	505	536676	537044	-1	C	K00242	succinate dehydrogenase membrane anchor subunit								Succinate dehydrogenase/Fumarate reductase transmembrane subunit [PF01127.25]					0
GCF_001267315.1_ASM126731v1_genomic_NZ_CP012365.1_540	GCF_001267315.1_ASM126731v1_genomic	NZ_CP012365.1	540	574764	575132	-1	C	K00242	succinate dehydrogenase membrane anchor subunit								Succinate dehydrogenase/Fumarate reductase transmembrane subunit [PF01127.25]					0
GCF_030328955.1_ASM3032895v1_genomic_NZ_JACANB010000001.1_160	GCF_030328955.1_ASM3032895v1_genomic	NZ_JACANB010000001.1	160	166576	166944	-1	C	K00242	succinate dehydrogenase membrane anchor subunit								Succinate dehydrogenase/Fumarate reductase transmembrane subunit [PF01127.25]					0
GCF_030328995.1_ASM3032899v1_genomic_NZ_JACAND010000001.1_30	GCF_030328995.1_ASM3032899v1_genomic	NZ_JACAND010000001.1	30	33980	34348	-1	C	K00242	succinate dehydrogenase membrane anchor subunit								Succinate dehydrogenase/Fumarate reductase transmembrane subunit [PF01127.25]					0
GCF_030329025.1_ASM3032902v1_genomic_NZ_JACANE010000001.1_111	GCF_030329025.1_ASM3032902v1_genomic	NZ_JACANE010000001.1	111	124483	124851	1	C	K00242	succinate dehydrogenase membrane anchor subunit								Succinate dehydrogenase/Fumarate reductase transmembrane subunit [PF01127.25]					0
GCF_001267175.1_ASM126717v1_genomic_NZ_CP012358.1_785	GCF_001267175.1_ASM126717v1_genomic	NZ_CP012358.1	785	828004	828852	-1	C	K00243	uncharacterized protein								S1 domain [PF13509.9]; CvfB-like winged helix domain [PF17783.4]					0
GCF_001267195.1_ASM126719v1_genomic_NZ_CP012359.1_713	GCF_001267195.1_ASM126719v1_genomic	NZ_CP012359.1	713	749728	750576	-1	C	K00243	uncharacterized protein								S1 domain [PF13509.9]; CvfB-like winged helix domain [PF17783.4]					0
GCF_001267215.1_ASM126721v1_genomic_NZ_CP012360.1_1913	GCF_001267215.1_ASM126721v1_genomic	NZ_CP012360.1	1913	2038754	2039602	-1	C	K00243	uncharacterized protein								S1 domain [PF13509.9]; CvfB-like winged helix domain [PF17783.4]					0
GCF_001267255.1_ASM126725v1_genomic_NZ_CP012362.1_265	GCF_001267255.1_ASM126725v1_genomic	NZ_CP012362.1	265	284167	285015	1	C	K00243	uncharacterized protein								S1 domain [PF13509.9]; CvfB-like winged helix domain [PF17783.4]					0
GCF_001267275.1_ASM126727v1_genomic_NZ_CP012363.1_450	GCF_001267275.1_ASM126727v1_genomic	NZ_CP012363.1	450	490165	491013	-1	C	K00243	uncharacterized protein								S1 domain [PF13509.9]; CvfB-like winged helix domain [PF17783.4]					0
GCF_001267295.1_ASM126729v1_genomic_NZ_CP012364.1_357	GCF_001267295.1_ASM126729v1_genomic	NZ_CP012364.1	357	382920	383768	-1	C	K00243	uncharacterized protein								S1 domain [PF13509.9]; CvfB-like winged helix domain [PF17783.4]					0
GCF_001267315.1_ASM126731v1_genomic_NZ_CP012365.1_393	GCF_001267315.1_ASM126731v1_genomic	NZ_CP012365.1	393	421887	422735	-1	C	K00243	uncharacterized protein								S1 domain [PF13509.9]; CvfB-like winged helix domain [PF17783.4]					0
GCF_030328955.1_ASM3032895v1_genomic_NZ_JACANB010000004.1_244	GCF_030328955.1_ASM3032895v1_genomic	NZ_JACANB010000004.1	244	256877	257725	1	C	K00243	uncharacterized protein								S1 domain [PF13509.9]; CvfB-like winged helix domain [PF17783.4]					0
GCF_030328995.1_ASM3032899v1_genomic_NZ_JACAND010000006.1_41	GCF_030328995.1_ASM3032899v1_genomic	NZ_JACAND010000006.1	41	44738	45586	-1	C	K00243	uncharacterized protein								S1 domain [PF13509.9]; CvfB-like winged helix domain [PF17783.4]					0
GCF_030329025.1_ASM3032902v1_genomic_NZ_JACANE010000001.1_259	GCF_030329025.1_ASM3032902v1_genomic	NZ_JACANE010000001.1	259	276949	277797	1	C	K00243	uncharacterized protein								S1 domain [PF13509.9]; CvfB-like winged helix domain [PF17783.4]					0
GCF_001267175.1_ASM126717v1_genomic_NZ_CP012358.1_1091	GCF_001267175.1_ASM126717v1_genomic	NZ_CP012358.1	1091	1160959	1162110	1	C	K00248	butyryl-CoA dehydrogenase [EC:1.3.8.1]								Acyl-CoA dehydrogenase, C-terminal domain [PF00441.27]; Acyl-CoA dehydrogenase, middle domain [PF02770.22]; Acyl-CoA dehydrogenase, N-terminal domain [PF02771.19]; Acyl-CoA dehydrogenase, C-terminal domain [PF08028.14]					0
GCF_001267195.1_ASM126719v1_genomic_NZ_CP012359.1_2115	GCF_001267195.1_ASM126719v1_genomic	NZ_CP012359.1	2115	2234735	2235886	-1	C	K00248	butyryl-CoA dehydrogenase [EC:1.3.8.1]								Acyl-CoA dehydrogenase, C-terminal domain [PF00441.27]; Acyl-CoA dehydrogenase, middle domain [PF02770.22]; Acyl-CoA dehydrogenase, N-terminal domain [PF02771.19]; Acyl-CoA dehydrogenase, C-terminal domain [PF08028.14]					0
GCF_001267215.1_ASM126721v1_genomic_NZ_CP012360.1_38	GCF_001267215.1_ASM126721v1_genomic	NZ_CP012360.1	38	46261	47412	1	C	K00248	butyryl-CoA dehydrogenase [EC:1.3.8.1]								Acyl-CoA dehydrogenase, C-terminal domain [PF00441.27]; Acyl-CoA dehydrogenase, middle domain [PF02770.22]; Acyl-CoA dehydrogenase, N-terminal domain [PF02771.19]; Acyl-CoA dehydrogenase, C-terminal domain [PF08028.14]					0
GCF_001267255.1_ASM126725v1_genomic_NZ_CP012362.1_1037	GCF_001267255.1_ASM126725v1_genomic	NZ_CP012362.1	1037	1118944	1120095	1	C	K00248	butyryl-CoA dehydrogenase [EC:1.3.8.1]								Acyl-CoA dehydrogenase, C-terminal domain [PF00441.27]; Acyl-CoA dehydrogenase, middle domain [PF02770.22]; Acyl-CoA dehydrogenase, N-terminal domain [PF02771.19]; Acyl-CoA dehydrogenase, C-terminal domain [PF08028.14]					0
GCF_001267275.1_ASM126727v1_genomic_NZ_CP012363.1_1838	GCF_001267275.1_ASM126727v1_genomic	NZ_CP012363.1	1838	1974752	1975903	-1	C	K00248	butyryl-CoA dehydrogenase [EC:1.3.8.1]								Acyl-CoA dehydrogenase, C-terminal domain [PF00441.27]; Acyl-CoA dehydrogenase, middle domain [PF02770.22]; Acyl-CoA dehydrogenase, N-terminal domain [PF02771.19]; Acyl-CoA dehydrogenase, C-terminal domain [PF08028.14]					0
GCF_001267295.1_ASM126729v1_genomic_NZ_CP012364.1_1838	GCF_001267295.1_ASM126729v1_genomic	NZ_CP012364.1	1838	1946503	1947654	-1	C	K00248	butyryl-CoA dehydrogenase [EC:1.3.8.1]								Acyl-CoA dehydrogenase, C-terminal domain [PF00441.27]; Acyl-CoA dehydrogenase, middle domain [PF02770.22]; Acyl-CoA dehydrogenase, N-terminal domain [PF02771.19]; Acyl-CoA dehydrogenase, C-terminal domain [PF08028.14]					0
GCF_001267315.1_ASM126731v1_genomic_NZ_CP012365.1_690	GCF_001267315.1_ASM126731v1_genomic	NZ_CP012365.1	690	740605	741756	1	C	K00248	butyryl-CoA dehydrogenase [EC:1.3.8.1]								Acyl-CoA dehydrogenase, C-terminal domain [PF00441.27]; Acyl-CoA dehydrogenase, middle domain [PF02770.22]; Acyl-CoA dehydrogenase, N-terminal domain [PF02771.19]; Acyl-CoA dehydrogenase, C-terminal domain [PF08028.14]					0
GCF_030328955.1_ASM3032895v1_genomic_NZ_JACANB010000002.1_36	GCF_030328955.1_ASM3032895v1_genomic	NZ_JACANB010000002.1	36	36013	37164	1	C	K00248	butyryl-CoA dehydrogenase [EC:1.3.8.1]								Acyl-CoA dehydrogenase, C-terminal domain [PF00441.27]; Acyl-CoA dehydrogenase, middle domain [PF02770.22]; Acyl-CoA dehydrogenase, N-terminal domain [PF02771.19]; Acyl-CoA dehydrogenase, C-terminal domain [PF08028.14]					0
GCF_030328995.1_ASM3032899v1_genomic_NZ_JACAND010000017.1_13	GCF_030328995.1_ASM3032899v1_genomic	NZ_JACAND010000017.1	13	12120	13271	-1	C	K00248	butyryl-CoA dehydrogenase [EC:1.3.8.1]								Acyl-CoA dehydrogenase, C-terminal domain [PF00441.27]; Acyl-CoA dehydrogenase, middle domain [PF02770.22]; Acyl-CoA dehydrogenase, N-terminal domain [PF02771.19]; Acyl-CoA dehydrogenase, C-terminal domain [PF08028.14]					0
GCF_030329025.1_ASM3032902v1_genomic_NZ_JACANE010000010.1_12	GCF_030329025.1_ASM3032902v1_genomic	NZ_JACANE010000010.1	12	11835	12986	-1	C	K00248	butyryl-CoA dehydrogenase [EC:1.3.8.1]								Acyl-CoA dehydrogenase, C-terminal domain [PF00441.27]; Acyl-CoA dehydrogenase, middle domain [PF02770.22]; Acyl-CoA dehydrogenase, N-terminal domain [PF02771.19]; Acyl-CoA dehydrogenase, C-terminal domain [PF08028.14]					0
GCF_001267275.1_ASM126727v1_genomic_NZ_CP012363.1_1123	GCF_001267275.1_ASM126727v1_genomic	NZ_CP012363.1	1123	1218893	1220143	-1	C	K00249	acyl-CoA dehydrogenase [EC:1.3.8.7]								Acyl-CoA dehydrogenase, C-terminal domain [PF00441.27]; Acyl-CoA dehydrogenase, middle domain [PF02770.22]; Acyl-CoA dehydrogenase, N-terminal domain [PF02771.19]					0
GCF_001267175.1_ASM126717v1_genomic_NZ_CP012358.1_1525	GCF_001267175.1_ASM126717v1_genomic	NZ_CP012358.1	1525	1597429	1598610	1	C	K00252	glutaryl-CoA dehydrogenase [EC:1.3.8.6]								Acyl-CoA dehydrogenase, middle domain [PF02770.22]; Acyl-CoA dehydrogenase, N-terminal domain [PF02771.19]; Acyl-CoA dehydrogenase, C-terminal domain [PF00441.27]					0
GCF_001267195.1_ASM126719v1_genomic_NZ_CP012359.1_1795	GCF_001267195.1_ASM126719v1_genomic	NZ_CP012359.1	1795	1902252	1903433	-1	C	K00252	glutaryl-CoA dehydrogenase [EC:1.3.8.6]								Acyl-CoA dehydrogenase, middle domain [PF02770.22]; Acyl-CoA dehydrogenase, N-terminal domain [PF02771.19]; Acyl-CoA dehydrogenase, C-terminal domain [PF00441.27]					0
GCF_001267215.1_ASM126721v1_genomic_NZ_CP012360.1_368	GCF_001267215.1_ASM126721v1_genomic	NZ_CP012360.1	368	385672	386853	1	C	K00252	glutaryl-CoA dehydrogenase [EC:1.3.8.6]								Acyl-CoA dehydrogenase, middle domain [PF02770.22]; Acyl-CoA dehydrogenase, N-terminal domain [PF02771.19]; Acyl-CoA dehydrogenase, C-terminal domain [PF00441.27]					0
GCF_001267255.1_ASM126725v1_genomic_NZ_CP012362.1_1357	GCF_001267255.1_ASM126725v1_genomic	NZ_CP012362.1	1357	1451744	1452925	1	C	K00252	glutaryl-CoA dehydrogenase [EC:1.3.8.6]								Acyl-CoA dehydrogenase, middle domain [PF02770.22]; Acyl-CoA dehydrogenase, N-terminal domain [PF02771.19]; Acyl-CoA dehydrogenase, C-terminal domain [PF00441.27]					0
GCF_001267275.1_ASM126727v1_genomic_NZ_CP012363.1_1518	GCF_001267275.1_ASM126727v1_genomic	NZ_CP012363.1	1518	1634281	1635462	-1	C	K00252	glutaryl-CoA dehydrogenase [EC:1.3.8.6]								Acyl-CoA dehydrogenase, middle domain [PF02770.22]; Acyl-CoA dehydrogenase, N-terminal domain [PF02771.19]; Acyl-CoA dehydrogenase, C-terminal domain [PF00441.27]					0
GCF_001267295.1_ASM126729v1_genomic_NZ_CP012364.1_1431	GCF_001267295.1_ASM126729v1_genomic	NZ_CP012364.1	1431	1529856	1531037	-1	C	K00252	glutaryl-CoA dehydrogenase [EC:1.3.8.6]								Acyl-CoA dehydrogenase, middle domain [PF02770.22]; Acyl-CoA dehydrogenase, N-terminal domain [PF02771.19]; Acyl-CoA dehydrogenase, C-terminal domain [PF00441.27]					0
GCF_001267315.1_ASM126731v1_genomic_NZ_CP012365.1_1037	GCF_001267315.1_ASM126731v1_genomic	NZ_CP012365.1	1037	1102124	1103305	1	C	K00252	glutaryl-CoA dehydrogenase [EC:1.3.8.6]								Acyl-CoA dehydrogenase, middle domain [PF02770.22]; Acyl-CoA dehydrogenase, N-terminal domain [PF02771.19]; Acyl-CoA dehydrogenase, C-terminal domain [PF00441.27]					0
GCF_030328955.1_ASM3032895v1_genomic_NZ_JACANB010000002.1_391	GCF_030328955.1_ASM3032895v1_genomic	NZ_JACANB010000002.1	391	414490	415671	1	C	K00252	glutaryl-CoA dehydrogenase [EC:1.3.8.6]								Acyl-CoA dehydrogenase, middle domain [PF02770.22]; Acyl-CoA dehydrogenase, N-terminal domain [PF02771.19]; Acyl-CoA dehydrogenase, C-terminal domain [PF00441.27]					0
GCF_030328995.1_ASM3032899v1_genomic_NZ_JACAND010000011.1_28	GCF_030328995.1_ASM3032899v1_genomic	NZ_JACAND010000011.1	28	29600	30781	-1	C	K00252	glutaryl-CoA dehydrogenase [EC:1.3.8.6]								Acyl-CoA dehydrogenase, middle domain [PF02770.22]; Acyl-CoA dehydrogenase, N-terminal domain [PF02771.19]; Acyl-CoA dehydrogenase, C-terminal domain [PF00441.27]					0
GCF_030329025.1_ASM3032902v1_genomic_NZ_JACANE010000004.1_58	GCF_030329025.1_ASM3032902v1_genomic	NZ_JACANE010000004.1	58	55074	56255	1	C	K00252	glutaryl-CoA dehydrogenase [EC:1.3.8.6]								Acyl-CoA dehydrogenase, middle domain [PF02770.22]; Acyl-CoA dehydrogenase, N-terminal domain [PF02771.19]; Acyl-CoA dehydrogenase, C-terminal domain [PF00441.27]					0
GCF_001267175.1_ASM126717v1_genomic_NZ_CP012358.1_913	GCF_001267175.1_ASM126717v1_genomic	NZ_CP012358.1	913	959908	961071	1	C	K00253	isovaleryl-CoA dehydrogenase [EC:1.3.8.4]								Acyl-CoA dehydrogenase, C-terminal domain [PF00441.27]; Acyl-CoA dehydrogenase, middle domain [PF02770.22]; Acyl-CoA dehydrogenase, N-terminal domain [PF02771.19]					0
GCF_001267195.1_ASM126719v1_genomic_NZ_CP012359.1_839	GCF_001267195.1_ASM126719v1_genomic	NZ_CP012359.1	839	878393	879556	1	C	K00253	isovaleryl-CoA dehydrogenase [EC:1.3.8.4]								Acyl-CoA dehydrogenase, C-terminal domain [PF00441.27]; Acyl-CoA dehydrogenase, middle domain [PF02770.22]; Acyl-CoA dehydrogenase, N-terminal domain [PF02771.19]					0
GCF_001267215.1_ASM126721v1_genomic_NZ_CP012360.1_2040	GCF_001267215.1_ASM126721v1_genomic	NZ_CP012360.1	2040	2167298	2168461	1	C	K00253	isovaleryl-CoA dehydrogenase [EC:1.3.8.4]								Acyl-CoA dehydrogenase, C-terminal domain [PF00441.27]; Acyl-CoA dehydrogenase, middle domain [PF02770.22]; Acyl-CoA dehydrogenase, N-terminal domain [PF02771.19]					0
GCF_001267255.1_ASM126725v1_genomic_NZ_CP012362.1_135	GCF_001267255.1_ASM126725v1_genomic	NZ_CP012362.1	135	153303	154466	-1	C	K00253	isovaleryl-CoA dehydrogenase [EC:1.3.8.4]								Acyl-CoA dehydrogenase, C-terminal domain [PF00441.27]; Acyl-CoA dehydrogenase, middle domain [PF02770.22]; Acyl-CoA dehydrogenase, N-terminal domain [PF02771.19]					0
GCF_001267275.1_ASM126727v1_genomic_NZ_CP012363.1_577	GCF_001267275.1_ASM126727v1_genomic	NZ_CP012363.1	577	618683	619846	1	C	K00253	isovaleryl-CoA dehydrogenase [EC:1.3.8.4]								Acyl-CoA dehydrogenase, C-terminal domain [PF00441.27]; Acyl-CoA dehydrogenase, middle domain [PF02770.22]; Acyl-CoA dehydrogenase, N-terminal domain [PF02771.19]					0
GCF_001267295.1_ASM126729v1_genomic_NZ_CP012364.1_485	GCF_001267295.1_ASM126729v1_genomic	NZ_CP012364.1	485	512303	513466	1	C	K00253	isovaleryl-CoA dehydrogenase [EC:1.3.8.4]								Acyl-CoA dehydrogenase, C-terminal domain [PF00441.27]; Acyl-CoA dehydrogenase, middle domain [PF02770.22]; Acyl-CoA dehydrogenase, N-terminal domain [PF02771.19]					0
GCF_001267315.1_ASM126731v1_genomic_NZ_CP012365.1_520	GCF_001267315.1_ASM126731v1_genomic	NZ_CP012365.1	520	550387	551550	1	C	K00253	isovaleryl-CoA dehydrogenase [EC:1.3.8.4]								Acyl-CoA dehydrogenase, C-terminal domain [PF00441.27]; Acyl-CoA dehydrogenase, middle domain [PF02770.22]; Acyl-CoA dehydrogenase, N-terminal domain [PF02771.19]					0
GCF_030328955.1_ASM3032895v1_genomic_NZ_JACANB010000004.1_114	GCF_030328955.1_ASM3032895v1_genomic	NZ_JACANB010000004.1	114	124935	126098	-1	C	K00253	isovaleryl-CoA dehydrogenase [EC:1.3.8.4]								Acyl-CoA dehydrogenase, C-terminal domain [PF00441.27]; Acyl-CoA dehydrogenase, middle domain [PF02770.22]; Acyl-CoA dehydrogenase, N-terminal domain [PF02771.19]					0
GCF_030328995.1_ASM3032899v1_genomic_NZ_JACAND010000001.1_10	GCF_030328995.1_ASM3032899v1_genomic	NZ_JACAND010000001.1	10	9633	10796	1	C	K00253	isovaleryl-CoA dehydrogenase [EC:1.3.8.4]								Acyl-CoA dehydrogenase, C-terminal domain [PF00441.27]; Acyl-CoA dehydrogenase, middle domain [PF02770.22]; Acyl-CoA dehydrogenase, N-terminal domain [PF02771.19]					0
GCF_030329025.1_ASM3032902v1_genomic_NZ_JACANE010000001.1_131	GCF_030329025.1_ASM3032902v1_genomic	NZ_JACANE010000001.1	131	148066	149229	-1	C	K00253	isovaleryl-CoA dehydrogenase [EC:1.3.8.4]								Acyl-CoA dehydrogenase, C-terminal domain [PF00441.27]; Acyl-CoA dehydrogenase, middle domain [PF02770.22]; Acyl-CoA dehydrogenase, N-terminal domain [PF02771.19]					0
GCF_001267175.1_ASM126717v1_genomic_NZ_CP012358.1_271	GCF_001267175.1_ASM126717v1_genomic	NZ_CP012358.1	271	278276	279298	1	C	K00254	dihydroorotate dehydrogenase [EC:1.3.5.2]								Dihydroorotate dehydrogenase [PF01180.24]; NADH:flavin oxidoreductase / NADH oxidase family [PF00724.23]					0
GCF_001267195.1_ASM126719v1_genomic_NZ_CP012359.1_296	GCF_001267195.1_ASM126719v1_genomic	NZ_CP012359.1	296	306641	307663	1	C	K00254	dihydroorotate dehydrogenase [EC:1.3.5.2]								Dihydroorotate dehydrogenase [PF01180.24]; NADH:flavin oxidoreductase / NADH oxidase family [PF00724.23]					0
GCF_001267215.1_ASM126721v1_genomic_NZ_CP012360.1_1472	GCF_001267215.1_ASM126721v1_genomic	NZ_CP012360.1	1472	1555092	1556114	1	C	K00254	dihydroorotate dehydrogenase [EC:1.3.5.2]								Dihydroorotate dehydrogenase [PF01180.24]; NADH:flavin oxidoreductase / NADH oxidase family [PF00724.23]					0
GCF_001267255.1_ASM126725v1_genomic_NZ_CP012362.1_676	GCF_001267255.1_ASM126725v1_genomic	NZ_CP012362.1	676	732323	733345	-1	C	K00254	dihydroorotate dehydrogenase [EC:1.3.5.2]								Dihydroorotate dehydrogenase [PF01180.24]; NADH:flavin oxidoreductase / NADH oxidase family [PF00724.23]					0
GCF_001267275.1_ASM126727v1_genomic_NZ_CP012363.1_2194	GCF_001267275.1_ASM126727v1_genomic	NZ_CP012363.1	2194	2345552	2346574	1	C	K00254	dihydroorotate dehydrogenase [EC:1.3.5.2]								Dihydroorotate dehydrogenase [PF01180.24]; NADH:flavin oxidoreductase / NADH oxidase family [PF00724.23]					0
GCF_001267295.1_ASM126729v1_genomic_NZ_CP012364.1_2179	GCF_001267295.1_ASM126729v1_genomic	NZ_CP012364.1	2179	2315236	2316258	-1	C	K00254	dihydroorotate dehydrogenase [EC:1.3.5.2]								Dihydroorotate dehydrogenase [PF01180.24]; NADH:flavin oxidoreductase / NADH oxidase family [PF00724.23]					0
GCF_001267315.1_ASM126731v1_genomic_NZ_CP012365.1_2167	GCF_001267315.1_ASM126731v1_genomic	NZ_CP012365.1	2167	2302402	2303424	1	C	K00254	dihydroorotate dehydrogenase [EC:1.3.5.2]								Dihydroorotate dehydrogenase [PF01180.24]; NADH:flavin oxidoreductase / NADH oxidase family [PF00724.23]					0
GCF_030328955.1_ASM3032895v1_genomic_NZ_JACANB010000007.1_36	GCF_030328955.1_ASM3032895v1_genomic	NZ_JACANB010000007.1	36	37091	38113	1	C	K00254	dihydroorotate dehydrogenase [EC:1.3.5.2]								Dihydroorotate dehydrogenase [PF01180.24]; NADH:flavin oxidoreductase / NADH oxidase family [PF00724.23]					0
GCF_030328995.1_ASM3032899v1_genomic_NZ_JACAND010000009.1_39	GCF_030328995.1_ASM3032899v1_genomic	NZ_JACAND010000009.1	39	41822	42844	-1	C	K00254	dihydroorotate dehydrogenase [EC:1.3.5.2]								Dihydroorotate dehydrogenase [PF01180.24]; NADH:flavin oxidoreductase / NADH oxidase family [PF00724.23]					0
GCF_030329025.1_ASM3032902v1_genomic_NZ_JACANE010000008.1_22	GCF_030329025.1_ASM3032902v1_genomic	NZ_JACANE010000008.1	22	22779	23801	1	C	K00254	dihydroorotate dehydrogenase [EC:1.3.5.2]								Dihydroorotate dehydrogenase [PF01180.24]; NADH:flavin oxidoreductase / NADH oxidase family [PF00724.23]					0
GCF_001267175.1_ASM126717v1_genomic_NZ_CP012358.1_1262	GCF_001267175.1_ASM126717v1_genomic	NZ_CP012358.1	1262	1322872	1324161	1	C	K00261	glutamate dehydrogenase (NAD(P)+) [EC:1.4.1.3]								Glutamate/Leucine/Phenylalanine/Valine dehydrogenase [PF00208.24]; Glu/Leu/Phe/Val dehydrogenase, dimerisation domain [PF02812.21]					0
GCF_001267195.1_ASM126719v1_genomic_NZ_CP012359.1_1958	GCF_001267195.1_ASM126719v1_genomic	NZ_CP012359.1	1958	2084478	2085767	-1	C	K00261	glutamate dehydrogenase (NAD(P)+) [EC:1.4.1.3]								Glutamate/Leucine/Phenylalanine/Valine dehydrogenase [PF00208.24]; Glu/Leu/Phe/Val dehydrogenase, dimerisation domain [PF02812.21]					0
GCF_001267215.1_ASM126721v1_genomic_NZ_CP012360.1_195	GCF_001267215.1_ASM126721v1_genomic	NZ_CP012360.1	195	196507	197796	1	C	K00261	glutamate dehydrogenase (NAD(P)+) [EC:1.4.1.3]								Glutamate/Leucine/Phenylalanine/Valine dehydrogenase [PF00208.24]; Glu/Leu/Phe/Val dehydrogenase, dimerisation domain [PF02812.21]					0
GCF_001267255.1_ASM126725v1_genomic_NZ_CP012362.1_1194	GCF_001267255.1_ASM126725v1_genomic	NZ_CP012362.1	1194	1269743	1271032	1	C	K00261	glutamate dehydrogenase (NAD(P)+) [EC:1.4.1.3]								Glutamate/Leucine/Phenylalanine/Valine dehydrogenase [PF00208.24]; Glu/Leu/Phe/Val dehydrogenase, dimerisation domain [PF02812.21]					0
GCF_001267275.1_ASM126727v1_genomic_NZ_CP012363.1_1684	GCF_001267275.1_ASM126727v1_genomic	NZ_CP012363.1	1684	1825562	1826851	-1	C	K00261	glutamate dehydrogenase (NAD(P)+) [EC:1.4.1.3]								Glutamate/Leucine/Phenylalanine/Valine dehydrogenase [PF00208.24]; Glu/Leu/Phe/Val dehydrogenase, dimerisation domain [PF02812.21]					0
GCF_001267295.1_ASM126729v1_genomic_NZ_CP012364.1_1684	GCF_001267295.1_ASM126729v1_genomic	NZ_CP012364.1	1684	1797270	1798559	-1	C	K00261	glutamate dehydrogenase (NAD(P)+) [EC:1.4.1.3]								Glutamate/Leucine/Phenylalanine/Valine dehydrogenase [PF00208.24]; Glu/Leu/Phe/Val dehydrogenase, dimerisation domain [PF02812.21]					0
GCF_001267315.1_ASM126731v1_genomic_NZ_CP012365.1_868	GCF_001267315.1_ASM126731v1_genomic	NZ_CP012365.1	868	907774	909063	1	C	K00261	glutamate dehydrogenase (NAD(P)+) [EC:1.4.1.3]								Glutamate/Leucine/Phenylalanine/Valine dehydrogenase [PF00208.24]; Glu/Leu/Phe/Val dehydrogenase, dimerisation domain [PF02812.21]					0
GCF_030328955.1_ASM3032895v1_genomic_NZ_JACANB010000002.1_196	GCF_030328955.1_ASM3032895v1_genomic	NZ_JACANB010000002.1	196	189644	190933	1	C	K00261	glutamate dehydrogenase (NAD(P)+) [EC:1.4.1.3]								Glutamate/Leucine/Phenylalanine/Valine dehydrogenase [PF00208.24]; Glu/Leu/Phe/Val dehydrogenase, dimerisation domain [PF02812.21]					0
GCF_030328995.1_ASM3032899v1_genomic_NZ_JACAND010000003.1_63	GCF_030328995.1_ASM3032899v1_genomic	NZ_JACAND010000003.1	63	61014	62303	1	C	K00261	glutamate dehydrogenase (NAD(P)+) [EC:1.4.1.3]								Glutamate/Leucine/Phenylalanine/Valine dehydrogenase [PF00208.24]; Glu/Leu/Phe/Val dehydrogenase, dimerisation domain [PF02812.21]					0
GCF_030329025.1_ASM3032902v1_genomic_NZ_JACANE010000003.1_145	GCF_030329025.1_ASM3032902v1_genomic	NZ_JACANE010000003.1	145	137404	138693	1	C	K00261	glutamate dehydrogenase (NAD(P)+) [EC:1.4.1.3]								Glutamate/Leucine/Phenylalanine/Valine dehydrogenase [PF00208.24]; Glu/Leu/Phe/Val dehydrogenase, dimerisation domain [PF02812.21]					0
GCF_001267175.1_ASM126717v1_genomic_NZ_CP012358.1_1199	GCF_001267175.1_ASM126717v1_genomic	NZ_CP012358.1	1199	1260505	1261842	1	C	K00262	glutamate dehydrogenase (NADP+) [EC:1.4.1.4]								Glutamate/Leucine/Phenylalanine/Valine dehydrogenase [PF00208.24]; Glu/Leu/Phe/Val dehydrogenase, dimerisation domain [PF02812.21]					0
GCF_001267195.1_ASM126719v1_genomic_NZ_CP012359.1_2021	GCF_001267195.1_ASM126719v1_genomic	NZ_CP012359.1	2021	2146800	2148137	-1	C	K00262	glutamate dehydrogenase (NADP+) [EC:1.4.1.4]								Glutamate/Leucine/Phenylalanine/Valine dehydrogenase [PF00208.24]; Glu/Leu/Phe/Val dehydrogenase, dimerisation domain [PF02812.21]					0
GCF_001267215.1_ASM126721v1_genomic_NZ_CP012360.1_132	GCF_001267215.1_ASM126721v1_genomic	NZ_CP012360.1	132	134139	135476	1	C	K00262	glutamate dehydrogenase (NADP+) [EC:1.4.1.4]								Glutamate/Leucine/Phenylalanine/Valine dehydrogenase [PF00208.24]; Glu/Leu/Phe/Val dehydrogenase, dimerisation domain [PF02812.21]					0
GCF_001267255.1_ASM126725v1_genomic_NZ_CP012362.1_1129	GCF_001267255.1_ASM126725v1_genomic	NZ_CP012362.1	1129	1205632	1206969	1	C	K00262	glutamate dehydrogenase (NADP+) [EC:1.4.1.4]								Glutamate/Leucine/Phenylalanine/Valine dehydrogenase [PF00208.24]; Glu/Leu/Phe/Val dehydrogenase, dimerisation domain [PF02812.21]					0
GCF_001267275.1_ASM126727v1_genomic_NZ_CP012363.1_1746	GCF_001267275.1_ASM126727v1_genomic	NZ_CP012363.1	1746	1887914	1889251	-1	C	K00262	glutamate dehydrogenase (NADP+) [EC:1.4.1.4]								Glutamate/Leucine/Phenylalanine/Valine dehydrogenase [PF00208.24]; Glu/Leu/Phe/Val dehydrogenase, dimerisation domain [PF02812.21]					0
GCF_001267295.1_ASM126729v1_genomic_NZ_CP012364.1_1746	GCF_001267295.1_ASM126729v1_genomic	NZ_CP012364.1	1746	1859601	1860938	-1	C	K00262	glutamate dehydrogenase (NADP+) [EC:1.4.1.4]								Glutamate/Leucine/Phenylalanine/Valine dehydrogenase [PF00208.24]; Glu/Leu/Phe/Val dehydrogenase, dimerisation domain [PF02812.21]					0
GCF_001267315.1_ASM126731v1_genomic_NZ_CP012365.1_805	GCF_001267315.1_ASM126731v1_genomic	NZ_CP012365.1	805	845364	846701	1	C	K00262	glutamate dehydrogenase (NADP+) [EC:1.4.1.4]								Glutamate/Leucine/Phenylalanine/Valine dehydrogenase [PF00208.24]; Glu/Leu/Phe/Val dehydrogenase, dimerisation domain [PF02812.21]					0
GCF_030328955.1_ASM3032895v1_genomic_NZ_JACANB010000002.1_133	GCF_030328955.1_ASM3032895v1_genomic	NZ_JACANB010000002.1	133	127491	128828	1	C	K00262	glutamate dehydrogenase (NADP+) [EC:1.4.1.4]								Glutamate/Leucine/Phenylalanine/Valine dehydrogenase [PF00208.24]; Glu/Leu/Phe/Val dehydrogenase, dimerisation domain [PF02812.21]					0
GCF_030328995.1_ASM3032899v1_genomic_NZ_JACAND010000021.1_1	GCF_030328995.1_ASM3032899v1_genomic	NZ_JACAND010000021.1	1	138	1475	-1	C	K00262	glutamate dehydrogenase (NADP+) [EC:1.4.1.4]								Glutamate/Leucine/Phenylalanine/Valine dehydrogenase [PF00208.24]; Glu/Leu/Phe/Val dehydrogenase, dimerisation domain [PF02812.21]					0
GCF_030329025.1_ASM3032902v1_genomic_NZ_JACANE010000003.1_82	GCF_030329025.1_ASM3032902v1_genomic	NZ_JACANE010000003.1	82	75013	76350	1	C	K00262	glutamate dehydrogenase (NADP+) [EC:1.4.1.4]								Glutamate/Leucine/Phenylalanine/Valine dehydrogenase [PF00208.24]; Glu/Leu/Phe/Val dehydrogenase, dimerisation domain [PF02812.21]					0
GCF_001267175.1_ASM126717v1_genomic_NZ_CP012358.1_473	GCF_001267175.1_ASM126717v1_genomic	NZ_CP012358.1	473	473907	474560	1	C	K00275	pyridoxamine 5'-phosphate oxidase [EC:1.4.3.5]								Pyridoxine 5'-phosphate oxidase C-terminal dimerisation region [PF10590.12]; Pyridoxamine 5'-phosphate oxidase [PF01243.23]; Pyridoxamine 5'-phosphate oxidase like [PF16242.8]; Pyridoxamine 5'-phosphate oxidase [PF12766.10]					0
GCF_001267195.1_ASM126719v1_genomic_NZ_CP012359.1_447	GCF_001267195.1_ASM126719v1_genomic	NZ_CP012359.1	447	453493	454146	1	C	K00275	pyridoxamine 5'-phosphate oxidase [EC:1.4.3.5]								Pyridoxine 5'-phosphate oxidase C-terminal dimerisation region [PF10590.12]; Pyridoxamine 5'-phosphate oxidase [PF01243.23]; Pyridoxamine 5'-phosphate oxidase like [PF16242.8]; Pyridoxamine 5'-phosphate oxidase [PF12766.10]					0
GCF_001267215.1_ASM126721v1_genomic_NZ_CP012360.1_1612	GCF_001267215.1_ASM126721v1_genomic	NZ_CP012360.1	1612	1704461	1705114	1	C	K00275	pyridoxamine 5'-phosphate oxidase [EC:1.4.3.5]								Pyridoxine 5'-phosphate oxidase C-terminal dimerisation region [PF10590.12]; Pyridoxamine 5'-phosphate oxidase [PF01243.23]; Pyridoxamine 5'-phosphate oxidase like [PF16242.8]; Pyridoxamine 5'-phosphate oxidase [PF12766.10]					0
GCF_001267255.1_ASM126725v1_genomic_NZ_CP012362.1_536	GCF_001267255.1_ASM126725v1_genomic	NZ_CP012362.1	536	583323	583976	-1	C	K00275	pyridoxamine 5'-phosphate oxidase [EC:1.4.3.5]								Pyridoxine 5'-phosphate oxidase C-terminal dimerisation region [PF10590.12]; Pyridoxamine 5'-phosphate oxidase [PF01243.23]; Pyridoxamine 5'-phosphate oxidase like [PF16242.8]; Pyridoxamine 5'-phosphate oxidase [PF12766.10]					0
GCF_001267275.1_ASM126727v1_genomic_NZ_CP012363.1_100	GCF_001267275.1_ASM126727v1_genomic	NZ_CP012363.1	100	94537	95190	1	C	K00275	pyridoxamine 5'-phosphate oxidase [EC:1.4.3.5]								Pyridoxine 5'-phosphate oxidase C-terminal dimerisation region [PF10590.12]; Pyridoxamine 5'-phosphate oxidase [PF01243.23]; Pyridoxamine 5'-phosphate oxidase like [PF16242.8]; Pyridoxamine 5'-phosphate oxidase [PF12766.10]					0
GCF_001267295.1_ASM126729v1_genomic_NZ_CP012364.1_91	GCF_001267295.1_ASM126729v1_genomic	NZ_CP012364.1	91	86923	87576	1	C	K00275	pyridoxamine 5'-phosphate oxidase [EC:1.4.3.5]								Pyridoxine 5'-phosphate oxidase C-terminal dimerisation region [PF10590.12]; Pyridoxamine 5'-phosphate oxidase [PF01243.23]; Pyridoxamine 5'-phosphate oxidase like [PF16242.8]; Pyridoxamine 5'-phosphate oxidase [PF12766.10]					0
GCF_001267315.1_ASM126731v1_genomic_NZ_CP012365.1_90	GCF_001267315.1_ASM126731v1_genomic	NZ_CP012365.1	90	87719	88372	1	C	K00275	pyridoxamine 5'-phosphate oxidase [EC:1.4.3.5]								Pyridoxine 5'-phosphate oxidase C-terminal dimerisation region [PF10590.12]; Pyridoxamine 5'-phosphate oxidase [PF01243.23]; Pyridoxamine 5'-phosphate oxidase like [PF16242.8]; Pyridoxamine 5'-phosphate oxidase [PF12766.10]					0
GCF_030328955.1_ASM3032895v1_genomic_NZ_JACANB010000003.1_264	GCF_030328955.1_ASM3032895v1_genomic	NZ_JACANB010000003.1	264	284740	285393	-1	C	K00275	pyridoxamine 5'-phosphate oxidase [EC:1.4.3.5]								Pyridoxine 5'-phosphate oxidase C-terminal dimerisation region [PF10590.12]; Pyridoxamine 5'-phosphate oxidase [PF01243.23]; Pyridoxamine 5'-phosphate oxidase like [PF16242.8]; Pyridoxamine 5'-phosphate oxidase [PF12766.10]					0
GCF_030328995.1_ASM3032899v1_genomic_NZ_JACAND010000013.1_12	GCF_030328995.1_ASM3032899v1_genomic	NZ_JACAND010000013.1	12	9052	9705	1	C	K00275	pyridoxamine 5'-phosphate oxidase [EC:1.4.3.5]								Pyridoxine 5'-phosphate oxidase C-terminal dimerisation region [PF10590.12]; Pyridoxamine 5'-phosphate oxidase [PF01243.23]; Pyridoxamine 5'-phosphate oxidase like [PF16242.8]; Pyridoxamine 5'-phosphate oxidase [PF12766.10]					0
GCF_030329025.1_ASM3032902v1_genomic_NZ_JACANE010000001.1_536	GCF_030329025.1_ASM3032902v1_genomic	NZ_JACANE010000001.1	536	580453	581106	-1	C	K00275	pyridoxamine 5'-phosphate oxidase [EC:1.4.3.5]								Pyridoxine 5'-phosphate oxidase C-terminal dimerisation region [PF10590.12]; Pyridoxamine 5'-phosphate oxidase [PF01243.23]; Pyridoxamine 5'-phosphate oxidase like [PF16242.8]; Pyridoxamine 5'-phosphate oxidase [PF12766.10]					0
GCF_001267175.1_ASM126717v1_genomic_NZ_CP012358.1_507	GCF_001267175.1_ASM126717v1_genomic	NZ_CP012358.1	507	517258	518898	-1	C	K00278	L-aspartate oxidase [EC:1.4.3.16]								FAD binding domain [PF00890.27]; Fumarate reductase flavoprotein C-term [PF02910.23]					0
GCF_001267195.1_ASM126719v1_genomic_NZ_CP012359.1_481	GCF_001267195.1_ASM126719v1_genomic	NZ_CP012359.1	481	495410	497050	-1	C	K00278	L-aspartate oxidase [EC:1.4.3.16]								FAD binding domain [PF00890.27]; Fumarate reductase flavoprotein C-term [PF02910.23]					0
GCF_001267215.1_ASM126721v1_genomic_NZ_CP012360.1_1645	GCF_001267215.1_ASM126721v1_genomic	NZ_CP012360.1	1645	1746584	1748224	-1	C	K00278	L-aspartate oxidase [EC:1.4.3.16]								FAD binding domain [PF00890.27]; Fumarate reductase flavoprotein C-term [PF02910.23]					0
GCF_001267255.1_ASM126725v1_genomic_NZ_CP012362.1_503	GCF_001267255.1_ASM126725v1_genomic	NZ_CP012362.1	503	540231	541871	1	C	K00278	L-aspartate oxidase [EC:1.4.3.16]								FAD binding domain [PF00890.27]; Fumarate reductase flavoprotein C-term [PF02910.23]					0
GCF_001267275.1_ASM126727v1_genomic_NZ_CP012363.1_145	GCF_001267275.1_ASM126727v1_genomic	NZ_CP012363.1	145	155945	157585	-1	C	K00278	L-aspartate oxidase [EC:1.4.3.16]								FAD binding domain [PF00890.27]; Fumarate reductase flavoprotein C-term [PF02910.23]					0
GCF_001267275.1_ASM126727v1_genomic_NZ_CP012363.1_265	GCF_001267275.1_ASM126727v1_genomic	NZ_CP012363.1	265	282357	283997	-1	C	K00278	L-aspartate oxidase [EC:1.4.3.16]								FAD binding domain [PF00890.27]; Fumarate reductase flavoprotein C-term [PF02910.23]					0
GCF_001267295.1_ASM126729v1_genomic_NZ_CP012364.1_126	GCF_001267295.1_ASM126729v1_genomic	NZ_CP012364.1	126	130622	132262	-1	C	K00278	L-aspartate oxidase [EC:1.4.3.16]								FAD binding domain [PF00890.27]; Fumarate reductase flavoprotein C-term [PF02910.23]					0
GCF_001267315.1_ASM126731v1_genomic_NZ_CP012365.1_126	GCF_001267315.1_ASM126731v1_genomic	NZ_CP012365.1	126	132653	134293	-1	C	K00278	L-aspartate oxidase [EC:1.4.3.16]								FAD binding domain [PF00890.27]; Fumarate reductase flavoprotein C-term [PF02910.23]					0
GCF_030328955.1_ASM3032895v1_genomic_NZ_JACANB010000003.1_210	GCF_030328955.1_ASM3032895v1_genomic	NZ_JACANB010000003.1	210	229350	230990	1	C	K00278	L-aspartate oxidase [EC:1.4.3.16]								FAD binding domain [PF00890.27]; Fumarate reductase flavoprotein C-term [PF02910.23]					0
GCF_030328995.1_ASM3032899v1_genomic_NZ_JACAND010000005.1_27	GCF_030328995.1_ASM3032899v1_genomic	NZ_JACAND010000005.1	27	24797	26437	-1	C	K00278	L-aspartate oxidase [EC:1.4.3.16]								FAD binding domain [PF00890.27]; Fumarate reductase flavoprotein C-term [PF02910.23]					0
GCF_030329025.1_ASM3032902v1_genomic_NZ_JACANE010000001.1_503	GCF_030329025.1_ASM3032902v1_genomic	NZ_JACANE010000001.1	503	537365	539005	1	C	K00278	L-aspartate oxidase [EC:1.4.3.16]								FAD binding domain [PF00890.27]; Fumarate reductase flavoprotein C-term [PF02910.23]					0
GCF_001267175.1_ASM126717v1_genomic_NZ_CP012358.1_1503	GCF_001267175.1_ASM126717v1_genomic	NZ_CP012358.1	1503	1578600	1579853	-1	C	K00285	D-amino-acid dehydrogenase [EC:1.4.5.1]								FAD dependent oxidoreductase [PF01266.27]; HI0933-like protein [PF03486.17]; FAD binding domain [PF01494.22]; Pyridine nucleotide-disulphide oxidoreductase [PF07992.17]; FAD binding domain [PF00890.27]					0
GCF_001267175.1_ASM126717v1_genomic_NZ_CP012358.1_1553	GCF_001267175.1_ASM126717v1_genomic	NZ_CP012358.1	1553	1625299	1626558	1	C	K00285	D-amino-acid dehydrogenase [EC:1.4.5.1]								FAD dependent oxidoreductase [PF01266.27]; FAD binding domain [PF01494.22]; NAD(P)-binding Rossmann-like domain [PF13450.9]					0
GCF_001267195.1_ASM126719v1_genomic_NZ_CP012359.1_1767	GCF_001267195.1_ASM126719v1_genomic	NZ_CP012359.1	1767	1872605	1873864	-1	C	K00285	D-amino-acid dehydrogenase [EC:1.4.5.1]								FAD dependent oxidoreductase [PF01266.27]; FAD binding domain [PF01494.22]; NAD(P)-binding Rossmann-like domain [PF13450.9]					0
GCF_001267195.1_ASM126719v1_genomic_NZ_CP012359.1_1817	GCF_001267195.1_ASM126719v1_genomic	NZ_CP012359.1	1817	1921005	1922258	1	C	K00285	D-amino-acid dehydrogenase [EC:1.4.5.1]								FAD dependent oxidoreductase [PF01266.27]; HI0933-like protein [PF03486.17]; FAD binding domain [PF01494.22]; Pyridine nucleotide-disulphide oxidoreductase [PF07992.17]					0
GCF_001267215.1_ASM126721v1_genomic_NZ_CP012360.1_346	GCF_001267215.1_ASM126721v1_genomic	NZ_CP012360.1	346	366863	368116	-1	C	K00285	D-amino-acid dehydrogenase [EC:1.4.5.1]								FAD dependent oxidoreductase [PF01266.27]; HI0933-like protein [PF03486.17]; FAD binding domain [PF01494.22]; Pyridine nucleotide-disulphide oxidoreductase [PF07992.17]					0
GCF_001267215.1_ASM126721v1_genomic_NZ_CP012360.1_395	GCF_001267215.1_ASM126721v1_genomic	NZ_CP012360.1	395	413655	414914	1	C	K00285	D-amino-acid dehydrogenase [EC:1.4.5.1]								FAD dependent oxidoreductase [PF01266.27]; FAD binding domain [PF01494.22]; NAD(P)-binding Rossmann-like domain [PF13450.9]					0
GCF_001267255.1_ASM126725v1_genomic_NZ_CP012362.1_1336	GCF_001267255.1_ASM126725v1_genomic	NZ_CP012362.1	1336	1432866	1434119	-1	C	K00285	D-amino-acid dehydrogenase [EC:1.4.5.1]								FAD dependent oxidoreductase [PF01266.27]; FAD binding domain [PF01494.22]; FAD binding domain [PF00890.27]					0
GCF_001267275.1_ASM126727v1_genomic_NZ_CP012363.1_1507	GCF_001267275.1_ASM126727v1_genomic	NZ_CP012363.1	1507	1623314	1624573	-1	C	K00285	D-amino-acid dehydrogenase [EC:1.4.5.1]								FAD dependent oxidoreductase [PF01266.27]; FAD binding domain [PF01494.22]; NAD(P)-binding Rossmann-like domain [PF13450.9]					0
GCF_001267275.1_ASM126727v1_genomic_NZ_CP012363.1_1539	GCF_001267275.1_ASM126727v1_genomic	NZ_CP012363.1	1539	1653052	1654305	1	C	K00285	D-amino-acid dehydrogenase [EC:1.4.5.1]								FAD dependent oxidoreductase [PF01266.27]; HI0933-like protein [PF03486.17]; FAD binding domain [PF01494.22]; Pyridine nucleotide-disulphide oxidoreductase [PF07992.17]					0
GCF_001267295.1_ASM126729v1_genomic_NZ_CP012364.1_1421	GCF_001267295.1_ASM126729v1_genomic	NZ_CP012364.1	1421	1518881	1520140	-1	C	K00285	D-amino-acid dehydrogenase [EC:1.4.5.1]								FAD dependent oxidoreductase [PF01266.27]; FAD binding domain [PF01494.22]; NAD(P)-binding Rossmann-like domain [PF13450.9]					0
GCF_001267295.1_ASM126729v1_genomic_NZ_CP012364.1_1453	GCF_001267295.1_ASM126729v1_genomic	NZ_CP012364.1	1453	1548608	1549861	1	C	K00285	D-amino-acid dehydrogenase [EC:1.4.5.1]								FAD dependent oxidoreductase [PF01266.27]; FAD binding domain [PF01494.22]					0
GCF_001267315.1_ASM126731v1_genomic_NZ_CP012365.1_1015	GCF_001267315.1_ASM126731v1_genomic	NZ_CP012365.1	1015	1083297	1084550	-1	C	K00285	D-amino-acid dehydrogenase [EC:1.4.5.1]								FAD dependent oxidoreductase [PF01266.27]; HI0933-like protein [PF03486.17]; FAD binding domain [PF01494.22]; Pyridine nucleotide-disulphide oxidoreductase [PF07992.17]					0
GCF_001267315.1_ASM126731v1_genomic_NZ_CP012365.1_1047	GCF_001267315.1_ASM126731v1_genomic	NZ_CP012365.1	1047	1112364	1113623	1	C	K00285	D-amino-acid dehydrogenase [EC:1.4.5.1]								FAD dependent oxidoreductase [PF01266.27]; FAD binding domain [PF01494.22]; NAD(P)-binding Rossmann-like domain [PF13450.9]					0
GCF_030328955.1_ASM3032895v1_genomic_NZ_JACANB010000002.1_369	GCF_030328955.1_ASM3032895v1_genomic	NZ_JACANB010000002.1	369	394484	395737	-1	C	K00285	D-amino-acid dehydrogenase [EC:1.4.5.1]								FAD dependent oxidoreductase [PF01266.27]; FAD binding domain [PF01494.22]; HI0933-like protein [PF03486.17]					0
GCF_030328955.1_ASM3032895v1_genomic_NZ_JACANB010000002.1_406	GCF_030328955.1_ASM3032895v1_genomic	NZ_JACANB010000002.1	406	434679	435938	1	C	K00285	D-amino-acid dehydrogenase [EC:1.4.5.1]								FAD dependent oxidoreductase [PF01266.27]; FAD binding domain [PF01494.22]; NAD(P)-binding Rossmann-like domain [PF13450.9]					0
GCF_030328995.1_ASM3032899v1_genomic_NZ_JACAND010000011.1_50	GCF_030328995.1_ASM3032899v1_genomic	NZ_JACAND010000011.1	50	49520	50773	1	C	K00285	D-amino-acid dehydrogenase [EC:1.4.5.1]								FAD dependent oxidoreductase [PF01266.27]; FAD binding domain [PF01494.22]; HI0933-like protein [PF03486.17]; FAD binding domain [PF00890.27]					0
GCF_030329025.1_ASM3032902v1_genomic_NZ_JACANE010000004.1_36	GCF_030329025.1_ASM3032902v1_genomic	NZ_JACANE010000004.1	36	36271	37524	-1	C	K00285	D-amino-acid dehydrogenase [EC:1.4.5.1]								FAD dependent oxidoreductase [PF01266.27]; HI0933-like protein [PF03486.17]; FAD binding domain [PF01494.22]; Pyridine nucleotide-disulphide oxidoreductase [PF07992.17]; FAD binding domain [PF00890.27]					0
GCF_030329025.1_ASM3032902v1_genomic_NZ_JACANE010000004.1_67	GCF_030329025.1_ASM3032902v1_genomic	NZ_JACANE010000004.1	67	65313	66572	1	C	K00285	D-amino-acid dehydrogenase [EC:1.4.5.1]								FAD dependent oxidoreductase [PF01266.27]; FAD binding domain [PF01494.22]; NAD(P)-binding Rossmann-like domain [PF13450.9]					0
GCF_001267175.1_ASM126717v1_genomic_NZ_CP012358.1_1875	GCF_001267175.1_ASM126717v1_genomic	NZ_CP012358.1	1875	1965073	1965882	1	C	K00286	pyrroline-5-carboxylate reductase [EC:1.5.1.2]								Pyrroline-5-carboxylate reductase dimerisation [PF14748.9]; NADP oxidoreductase coenzyme F420-dependent [PF03807.20]					0
GCF_001267195.1_ASM126719v1_genomic_NZ_CP012359.1_1432	GCF_001267195.1_ASM126719v1_genomic	NZ_CP012359.1	1432	1514456	1515265	-1	C	K00286	pyrroline-5-carboxylate reductase [EC:1.5.1.2]								Pyrroline-5-carboxylate reductase dimerisation [PF14748.9]; NADP oxidoreductase coenzyme F420-dependent [PF03807.20]					0
GCF_001267215.1_ASM126721v1_genomic_NZ_CP012360.1_719	GCF_001267215.1_ASM126721v1_genomic	NZ_CP012360.1	719	759628	760437	1	C	K00286	pyrroline-5-carboxylate reductase [EC:1.5.1.2]								Pyrroline-5-carboxylate reductase dimerisation [PF14748.9]; NADP oxidoreductase coenzyme F420-dependent [PF03807.20]					0
GCF_001267255.1_ASM126725v1_genomic_NZ_CP012362.1_1698	GCF_001267255.1_ASM126725v1_genomic	NZ_CP012362.1	1698	1808790	1809599	1	C	K00286	pyrroline-5-carboxylate reductase [EC:1.5.1.2]								Pyrroline-5-carboxylate reductase dimerisation [PF14748.9]; NADP oxidoreductase coenzyme F420-dependent [PF03807.20]					0
GCF_001267275.1_ASM126727v1_genomic_NZ_CP012363.1_1177	GCF_001267275.1_ASM126727v1_genomic	NZ_CP012363.1	1177	1271418	1272227	-1	C	K00286	pyrroline-5-carboxylate reductase [EC:1.5.1.2]								Pyrroline-5-carboxylate reductase dimerisation [PF14748.9]; NADP oxidoreductase coenzyme F420-dependent [PF03807.20]					0
GCF_001267295.1_ASM126729v1_genomic_NZ_CP012364.1_1106	GCF_001267295.1_ASM126729v1_genomic	NZ_CP012364.1	1106	1183659	1184468	-1	C	K00286	pyrroline-5-carboxylate reductase [EC:1.5.1.2]								Pyrroline-5-carboxylate reductase dimerisation [PF14748.9]; NADP oxidoreductase coenzyme F420-dependent [PF03807.20]					0
GCF_001267315.1_ASM126731v1_genomic_NZ_CP012365.1_1394	GCF_001267315.1_ASM126731v1_genomic	NZ_CP012365.1	1394	1486447	1487256	1	C	K00286	pyrroline-5-carboxylate reductase [EC:1.5.1.2]								Pyrroline-5-carboxylate reductase dimerisation [PF14748.9]; NADP oxidoreductase coenzyme F420-dependent [PF03807.20]					0
GCF_030328955.1_ASM3032895v1_genomic_NZ_JACANB010000005.1_147	GCF_030328955.1_ASM3032895v1_genomic	NZ_JACANB010000005.1	147	149910	150719	1	C	K00286	pyrroline-5-carboxylate reductase [EC:1.5.1.2]								Pyrroline-5-carboxylate reductase dimerisation [PF14748.9]; NADP oxidoreductase coenzyme F420-dependent [PF03807.20]					0
GCF_030328995.1_ASM3032899v1_genomic_NZ_JACAND010000015.1_29	GCF_030328995.1_ASM3032899v1_genomic	NZ_JACAND010000015.1	29	25385	26194	-1	C	K00286	pyrroline-5-carboxylate reductase [EC:1.5.1.2]								Pyrroline-5-carboxylate reductase dimerisation [PF14748.9]; NADP oxidoreductase coenzyme F420-dependent [PF03807.20]					0
GCF_030329025.1_ASM3032902v1_genomic_NZ_JACANE010000005.1_138	GCF_030329025.1_ASM3032902v1_genomic	NZ_JACANE010000005.1	138	137942	138751	1	C	K00286	pyrroline-5-carboxylate reductase [EC:1.5.1.2]								Pyrroline-5-carboxylate reductase dimerisation [PF14748.9]; NADP oxidoreductase coenzyme F420-dependent [PF03807.20]					0
GCF_001267175.1_ASM126717v1_genomic_NZ_CP012358.1_1514	GCF_001267175.1_ASM126717v1_genomic	NZ_CP012358.1	1514	1587113	1587640	-1	C	K00287	dihydrofolate reductase [EC:1.5.1.3]								Dihydrofolate reductase [PF00186.22]					0
GCF_001267195.1_ASM126719v1_genomic_NZ_CP012359.1_1806	GCF_001267195.1_ASM126719v1_genomic	NZ_CP012359.1	1806	1913223	1913750	1	C	K00287	dihydrofolate reductase [EC:1.5.1.3]								Dihydrofolate reductase [PF00186.22]					0
GCF_001267215.1_ASM126721v1_genomic_NZ_CP012360.1_357	GCF_001267215.1_ASM126721v1_genomic	NZ_CP012360.1	357	375355	375882	-1	C	K00287	dihydrofolate reductase [EC:1.5.1.3]								Dihydrofolate reductase [PF00186.22]					0
GCF_001267255.1_ASM126725v1_genomic_NZ_CP012362.1_1346	GCF_001267255.1_ASM126725v1_genomic	NZ_CP012362.1	1346	1441427	1441954	-1	C	K00287	dihydrofolate reductase [EC:1.5.1.3]								Dihydrofolate reductase [PF00186.22]					0
GCF_001267275.1_ASM126727v1_genomic_NZ_CP012363.1_1529	GCF_001267275.1_ASM126727v1_genomic	NZ_CP012363.1	1529	1645252	1645779	1	C	K00287	dihydrofolate reductase [EC:1.5.1.3]								Dihydrofolate reductase [PF00186.22]					0
GCF_001267295.1_ASM126729v1_genomic_NZ_CP012364.1_1442	GCF_001267295.1_ASM126729v1_genomic	NZ_CP012364.1	1442	1540828	1541355	1	C	K00287	dihydrofolate reductase [EC:1.5.1.3]								Dihydrofolate reductase [PF00186.22]					0
GCF_001267315.1_ASM126731v1_genomic_NZ_CP012365.1_1026	GCF_001267315.1_ASM126731v1_genomic	NZ_CP012365.1	1026	1091808	1092335	-1	C	K00287	dihydrofolate reductase [EC:1.5.1.3]								Dihydrofolate reductase [PF00186.22]					0
GCF_030328955.1_ASM3032895v1_genomic_NZ_JACANB010000002.1_380	GCF_030328955.1_ASM3032895v1_genomic	NZ_JACANB010000002.1	380	404175	404702	-1	C	K00287	dihydrofolate reductase [EC:1.5.1.3]								Dihydrofolate reductase [PF00186.22]					0
GCF_030328995.1_ASM3032899v1_genomic_NZ_JACAND010000011.1_39	GCF_030328995.1_ASM3032899v1_genomic	NZ_JACAND010000011.1	39	40571	41095	1	C	K00287	dihydrofolate reductase [EC:1.5.1.3]								Dihydrofolate reductase [PF00186.22]					0
GCF_030329025.1_ASM3032902v1_genomic_NZ_JACANE010000004.1_47	GCF_030329025.1_ASM3032902v1_genomic	NZ_JACANE010000004.1	47	44760	45287	-1	C	K00287	dihydrofolate reductase [EC:1.5.1.3]								Dihydrofolate reductase [PF00186.22]					0
GCF_001267175.1_ASM126717v1_genomic_NZ_CP012358.1_1723	GCF_001267175.1_ASM126717v1_genomic	NZ_CP012358.1	1723	1808312	1809163	-1	C	K00297	methylenetetrahydrofolate reductase (NADH) [EC:1.5.1.54]								Methylenetetrahydrofolate reductase [PF02219.20]					0
GCF_001267215.1_ASM126721v1_genomic_NZ_CP012360.1_587	GCF_001267215.1_ASM126721v1_genomic	NZ_CP012360.1	587	620143	620994	-1	C	K00297	methylenetetrahydrofolate reductase (NADH) [EC:1.5.1.54]								Methylenetetrahydrofolate reductase [PF02219.20]					0
GCF_001267255.1_ASM126725v1_genomic_NZ_CP012362.1_1560	GCF_001267255.1_ASM126725v1_genomic	NZ_CP012362.1	1560	1663170	1664021	-1	C	K00297	methylenetetrahydrofolate reductase (NADH) [EC:1.5.1.54]								Methylenetetrahydrofolate reductase [PF02219.20]					0
GCF_001267295.1_ASM126729v1_genomic_NZ_CP012364.1_1257	GCF_001267295.1_ASM126729v1_genomic	NZ_CP012364.1	1257	1342836	1343687	1	C	K00297	methylenetetrahydrofolate reductase (NADH) [EC:1.5.1.54]								Methylenetetrahydrofolate reductase [PF02219.20]					0
GCF_001267315.1_ASM126731v1_genomic_NZ_CP012365.1_1246	GCF_001267315.1_ASM126731v1_genomic	NZ_CP012365.1	1246	1329651	1330502	-1	C	K00297	methylenetetrahydrofolate reductase (NADH) [EC:1.5.1.54]								Methylenetetrahydrofolate reductase [PF02219.20]					0
GCF_030328955.1_ASM3032895v1_genomic_NZ_JACANB010000009.1_36	GCF_030328955.1_ASM3032895v1_genomic	NZ_JACANB010000009.1	36	44797	45648	-1	C	K00297	methylenetetrahydrofolate reductase (NADH) [EC:1.5.1.54]								Methylenetetrahydrofolate reductase [PF02219.20]					0
GCF_030328995.1_ASM3032899v1_genomic_NZ_JACAND010000019.1_4	GCF_030328995.1_ASM3032899v1_genomic	NZ_JACAND010000019.1	4	3386	4237	1	C	K00297	methylenetetrahydrofolate reductase (NADH) [EC:1.5.1.54]								Methylenetetrahydrofolate reductase [PF02219.20]					0
GCF_030329025.1_ASM3032902v1_genomic_NZ_JACANE010000004.1_250	GCF_030329025.1_ASM3032902v1_genomic	NZ_JACANE010000004.1	250	266772	267623	-1	C	K00297	methylenetetrahydrofolate reductase (NADH) [EC:1.5.1.54]								Methylenetetrahydrofolate reductase [PF02219.20]					0
GCF_001267175.1_ASM126717v1_genomic_NZ_CP012358.1_1100	GCF_001267175.1_ASM126717v1_genomic	NZ_CP012358.1	1100	1170242	1171894	1	C	K00311	electron-transferring-flavoprotein dehydrogenase [EC:1.5.5.1]								Electron transfer flavoprotein-ubiquinone oxidoreductase, 4Fe-4S [PF05187.16]; FAD binding domain [PF01494.22]; FAD binding domain [PF00890.27]; FAD dependent oxidoreductase [PF01266.27]; NAD(P)-binding Rossmann-like domain [PF13450.9]; Flavin-binding monooxygenase-like [PF00743.22]; HI0933-like protein [PF03486.17]; Pyridine nucleotide-disulphide oxidoreductase [PF07992.17]; FAD dependent oxidor…					0
GCF_001267195.1_ASM126719v1_genomic_NZ_CP012359.1_2106	GCF_001267195.1_ASM126719v1_genomic	NZ_CP012359.1	2106	2224951	2226603	-1	C	K00311	electron-transferring-flavoprotein dehydrogenase [EC:1.5.5.1]								Electron transfer flavoprotein-ubiquinone oxidoreductase, 4Fe-4S [PF05187.16]; FAD binding domain [PF01494.22]; FAD binding domain [PF00890.27]; FAD dependent oxidoreductase [PF01266.27]; NAD(P)-binding Rossmann-like domain [PF13450.9]; Flavin-binding monooxygenase-like [PF00743.22]; HI0933-like protein [PF03486.17]; Pyridine nucleotide-disulphide oxidoreductase [PF07992.17]; FAD dependent oxidor…					0
GCF_001267215.1_ASM126721v1_genomic_NZ_CP012360.1_47	GCF_001267215.1_ASM126721v1_genomic	NZ_CP012360.1	47	55544	57196	1	C	K00311	electron-transferring-flavoprotein dehydrogenase [EC:1.5.5.1]								Electron transfer flavoprotein-ubiquinone oxidoreductase, 4Fe-4S [PF05187.16]; FAD binding domain [PF01494.22]; FAD binding domain [PF00890.27]; FAD dependent oxidoreductase [PF01266.27]; NAD(P)-binding Rossmann-like domain [PF13450.9]; Flavin-binding monooxygenase-like [PF00743.22]; HI0933-like protein [PF03486.17]; Pyridine nucleotide-disulphide oxidoreductase [PF07992.17]; FAD dependent oxidor…					0
GCF_001267255.1_ASM126725v1_genomic_NZ_CP012362.1_1046	GCF_001267255.1_ASM126725v1_genomic	NZ_CP012362.1	1046	1128227	1129879	1	C	K00311	electron-transferring-flavoprotein dehydrogenase [EC:1.5.5.1]								Electron transfer flavoprotein-ubiquinone oxidoreductase, 4Fe-4S [PF05187.16]; FAD binding domain [PF01494.22]; FAD binding domain [PF00890.27]; FAD dependent oxidoreductase [PF01266.27]; NAD(P)-binding Rossmann-like domain [PF13450.9]; Flavin-binding monooxygenase-like [PF00743.22]; HI0933-like protein [PF03486.17]; Pyridine nucleotide-disulphide oxidoreductase [PF07992.17]; FAD dependent oxidor…					0
GCF_001267275.1_ASM126727v1_genomic_NZ_CP012363.1_1829	GCF_001267275.1_ASM126727v1_genomic	NZ_CP012363.1	1829	1964968	1966620	-1	C	K00311	electron-transferring-flavoprotein dehydrogenase [EC:1.5.5.1]								Electron transfer flavoprotein-ubiquinone oxidoreductase, 4Fe-4S [PF05187.16]; FAD binding domain [PF01494.22]; FAD binding domain [PF00890.27]; FAD dependent oxidoreductase [PF01266.27]; NAD(P)-binding Rossmann-like domain [PF13450.9]; Flavin-binding monooxygenase-like [PF00743.22]; HI0933-like protein [PF03486.17]; Pyridine nucleotide-disulphide oxidoreductase [PF07992.17]; FAD dependent oxidor…					0
GCF_001267295.1_ASM126729v1_genomic_NZ_CP012364.1_1829	GCF_001267295.1_ASM126729v1_genomic	NZ_CP012364.1	1829	1936718	1938370	-1	C	K00311	electron-transferring-flavoprotein dehydrogenase [EC:1.5.5.1]								Electron transfer flavoprotein-ubiquinone oxidoreductase, 4Fe-4S [PF05187.16]; FAD binding domain [PF01494.22]; FAD binding domain [PF00890.27]; FAD dependent oxidoreductase [PF01266.27]; NAD(P)-binding Rossmann-like domain [PF13450.9]; Flavin-binding monooxygenase-like [PF00743.22]; HI0933-like protein [PF03486.17]; Pyridine nucleotide-disulphide oxidoreductase [PF07992.17]; FAD dependent oxidor…					0
GCF_001267315.1_ASM126731v1_genomic_NZ_CP012365.1_699	GCF_001267315.1_ASM126731v1_genomic	NZ_CP012365.1	699	749889	751541	1	C	K00311	electron-transferring-flavoprotein dehydrogenase [EC:1.5.5.1]								Electron transfer flavoprotein-ubiquinone oxidoreductase, 4Fe-4S [PF05187.16]; FAD binding domain [PF01494.22]; FAD binding domain [PF00890.27]; FAD dependent oxidoreductase [PF01266.27]; NAD(P)-binding Rossmann-like domain [PF13450.9]; Flavin-binding monooxygenase-like [PF00743.22]; HI0933-like protein [PF03486.17]; Pyridine nucleotide-disulphide oxidoreductase [PF07992.17]; FAD dependent oxidor…					0
GCF_030328955.1_ASM3032895v1_genomic_NZ_JACANB010000002.1_45	GCF_030328955.1_ASM3032895v1_genomic	NZ_JACANB010000002.1	45	45288	46940	1	C	K00311	electron-transferring-flavoprotein dehydrogenase [EC:1.5.5.1]								Electron transfer flavoprotein-ubiquinone oxidoreductase, 4Fe-4S [PF05187.16]; FAD binding domain [PF00890.27]; FAD binding domain [PF01494.22]; FAD dependent oxidoreductase [PF01266.27]; NAD(P)-binding Rossmann-like domain [PF13450.9]; Flavin-binding monooxygenase-like [PF00743.22]; HI0933-like protein [PF03486.17]; Pyridine nucleotide-disulphide oxidoreductase [PF07992.17]; FAD dependent oxidor…					0
GCF_030328995.1_ASM3032899v1_genomic_NZ_JACAND010000017.1_4	GCF_030328995.1_ASM3032899v1_genomic	NZ_JACAND010000017.1	4	2344	3996	-1	C	K00311	electron-transferring-flavoprotein dehydrogenase [EC:1.5.5.1]								Electron transfer flavoprotein-ubiquinone oxidoreductase, 4Fe-4S [PF05187.16]; FAD binding domain [PF01494.22]; FAD binding domain [PF00890.27]; FAD dependent oxidoreductase [PF01266.27]; NAD(P)-binding Rossmann-like domain [PF13450.9]; Flavin-binding monooxygenase-like [PF00743.22]; HI0933-like protein [PF03486.17]; Pyridine nucleotide-disulphide oxidoreductase [PF07992.17]; FAD dependent oxidor…					0
GCF_030329025.1_ASM3032902v1_genomic_NZ_JACANE010000010.1_3	GCF_030329025.1_ASM3032902v1_genomic	NZ_JACANE010000010.1	3	2043	3695	-1	C	K00311	electron-transferring-flavoprotein dehydrogenase [EC:1.5.5.1]								Electron transfer flavoprotein-ubiquinone oxidoreductase, 4Fe-4S [PF05187.16]; FAD binding domain [PF01494.22]; FAD binding domain [PF00890.27]; FAD dependent oxidoreductase [PF01266.27]; NAD(P)-binding Rossmann-like domain [PF13450.9]; Flavin-binding monooxygenase-like [PF00743.22]; HI0933-like protein [PF03486.17]; Pyridine nucleotide-disulphide oxidoreductase [PF07992.17]; FAD dependent oxidor…					0
GCF_001267175.1_ASM126717v1_genomic_NZ_CP012358.1_123	GCF_001267175.1_ASM126717v1_genomic	NZ_CP012358.1	123	132470	133861	1	C	K00322	NAD(P) transhydrogenase [EC:1.6.1.1]								Pyridine nucleotide-disulphide oxidoreductase [PF07992.17]; Pyridine nucleotide-disulphide oxidoreductase, dimerisation domain [PF02852.25]; Pyridine nucleotide-disulphide oxidoreductase [PF00070.30]; FAD dependent oxidoreductase [PF12831.10]; FAD binding domain [PF00890.27]					0
GCF_001267195.1_ASM126719v1_genomic_NZ_CP012359.1_125	GCF_001267195.1_ASM126719v1_genomic	NZ_CP012359.1	125	133189	134580	1	C	K00322	NAD(P) transhydrogenase [EC:1.6.1.1]								Pyridine nucleotide-disulphide oxidoreductase [PF07992.17]; Pyridine nucleotide-disulphide oxidoreductase, dimerisation domain [PF02852.25]; Pyridine nucleotide-disulphide oxidoreductase [PF00070.30]; FAD dependent oxidoreductase [PF12831.10]; FAD binding domain [PF00890.27]					0
GCF_001267215.1_ASM126721v1_genomic_NZ_CP012360.1_1307	GCF_001267215.1_ASM126721v1_genomic	NZ_CP012360.1	1307	1386949	1388340	1	C	K00322	NAD(P) transhydrogenase [EC:1.6.1.1]								Pyridine nucleotide-disulphide oxidoreductase [PF07992.17]; Pyridine nucleotide-disulphide oxidoreductase, dimerisation domain [PF02852.25]; Pyridine nucleotide-disulphide oxidoreductase [PF00070.30]; FAD dependent oxidoreductase [PF12831.10]; FAD binding domain [PF00890.27]					0
GCF_001267255.1_ASM126725v1_genomic_NZ_CP012362.1_848	GCF_001267255.1_ASM126725v1_genomic	NZ_CP012362.1	848	910403	911794	-1	C	K00322	NAD(P) transhydrogenase [EC:1.6.1.1]								Pyridine nucleotide-disulphide oxidoreductase [PF07992.17]; Pyridine nucleotide-disulphide oxidoreductase, dimerisation domain [PF02852.25]; Pyridine nucleotide-disulphide oxidoreductase [PF00070.30]; FAD dependent oxidoreductase [PF12831.10]; FAD binding domain [PF00890.27]					0
GCF_001267275.1_ASM126727v1_genomic_NZ_CP012363.1_2012	GCF_001267275.1_ASM126727v1_genomic	NZ_CP012363.1	2012	2164308	2165699	1	C	K00322	NAD(P) transhydrogenase [EC:1.6.1.1]								Pyridine nucleotide-disulphide oxidoreductase [PF07992.17]; Pyridine nucleotide-disulphide oxidoreductase, dimerisation domain [PF02852.25]; Pyridine nucleotide-disulphide oxidoreductase [PF00070.30]; FAD dependent oxidoreductase [PF12831.10]; FAD binding domain [PF00890.27]					0
GCF_001267295.1_ASM126729v1_genomic_NZ_CP012364.1_1997	GCF_001267295.1_ASM126729v1_genomic	NZ_CP012364.1	1997	2122401	2123792	1	C	K00322	NAD(P) transhydrogenase [EC:1.6.1.1]								Pyridine nucleotide-disulphide oxidoreductase [PF07992.17]; Pyridine nucleotide-disulphide oxidoreductase, dimerisation domain [PF02852.25]; Pyridine nucleotide-disulphide oxidoreductase [PF00070.30]; FAD dependent oxidoreductase [PF12831.10]; FAD binding domain [PF00890.27]					0
GCF_001267315.1_ASM126731v1_genomic_NZ_CP012365.1_2013	GCF_001267315.1_ASM126731v1_genomic	NZ_CP012365.1	2013	2146130	2147521	1	C	K00322	NAD(P) transhydrogenase [EC:1.6.1.1]								Pyridine nucleotide-disulphide oxidoreductase [PF07992.17]; Pyridine nucleotide-disulphide oxidoreductase, dimerisation domain [PF02852.25]; Pyridine nucleotide-disulphide oxidoreductase [PF00070.30]; FAD dependent oxidoreductase [PF12831.10]; FAD binding domain [PF00890.27]					0
GCF_030328955.1_ASM3032895v1_genomic_NZ_JACANB010000001.1_119	GCF_030328955.1_ASM3032895v1_genomic	NZ_JACANB010000001.1	119	121684	123075	-1	C	K00322	NAD(P) transhydrogenase [EC:1.6.1.1]								Pyridine nucleotide-disulphide oxidoreductase [PF07992.17]; Pyridine nucleotide-disulphide oxidoreductase, dimerisation domain [PF02852.25]; Pyridine nucleotide-disulphide oxidoreductase [PF00070.30]; FAD dependent oxidoreductase [PF12831.10]; FAD binding domain [PF00890.27]					0
GCF_030328995.1_ASM3032899v1_genomic_NZ_JACAND010000002.1_137	GCF_030328995.1_ASM3032899v1_genomic	NZ_JACAND010000002.1	137	155081	156472	1	C	K00322	NAD(P) transhydrogenase [EC:1.6.1.1]								Pyridine nucleotide-disulphide oxidoreductase [PF07992.17]; Pyridine nucleotide-disulphide oxidoreductase, dimerisation domain [PF02852.25]; Pyridine nucleotide-disulphide oxidoreductase [PF00070.30]; FAD dependent oxidoreductase [PF12831.10]; FAD binding domain [PF00890.27]					0
GCF_030329025.1_ASM3032902v1_genomic_NZ_JACANE010000006.1_32	GCF_030329025.1_ASM3032902v1_genomic	NZ_JACANE010000006.1	32	31442	32833	-1	C	K00322	NAD(P) transhydrogenase [EC:1.6.1.1]								Pyridine nucleotide-disulphide oxidoreductase [PF07992.17]; Pyridine nucleotide-disulphide oxidoreductase, dimerisation domain [PF02852.25]; Pyridine nucleotide-disulphide oxidoreductase [PF00070.30]; FAD dependent oxidoreductase [PF12831.10]; FAD binding domain [PF00890.27]					0
GCF_001267175.1_ASM126717v1_genomic_NZ_CP012358.1_1212	GCF_001267175.1_ASM126717v1_genomic	NZ_CP012358.1	1212	1273412	1274362	-1	C	K00344	NADPH:quinone reductase [EC:1.6.5.5]								Zinc-binding dehydrogenase [PF00107.29]; Alcohol dehydrogenase GroES-like domain [PF08240.15]; Zinc-binding dehydrogenase [PF13602.9]					0
GCF_001267195.1_ASM126719v1_genomic_NZ_CP012359.1_2008	GCF_001267195.1_ASM126719v1_genomic	NZ_CP012359.1	2008	2134280	2135230	1	C	K00344	NADPH:quinone reductase [EC:1.6.5.5]								Zinc-binding dehydrogenase [PF00107.29]; Alcohol dehydrogenase GroES-like domain [PF08240.15]; Zinc-binding dehydrogenase [PF13602.9]					0
GCF_001267215.1_ASM126721v1_genomic_NZ_CP012360.1_145	GCF_001267215.1_ASM126721v1_genomic	NZ_CP012360.1	145	147046	147996	-1	C	K00344	NADPH:quinone reductase [EC:1.6.5.5]								Zinc-binding dehydrogenase [PF00107.29]; Alcohol dehydrogenase GroES-like domain [PF08240.15]; Zinc-binding dehydrogenase [PF13602.9]					0
GCF_001267255.1_ASM126725v1_genomic_NZ_CP012362.1_1142	GCF_001267255.1_ASM126725v1_genomic	NZ_CP012362.1	1142	1218530	1219480	-1	C	K00344	NADPH:quinone reductase [EC:1.6.5.5]								Zinc-binding dehydrogenase [PF00107.29]; Alcohol dehydrogenase GroES-like domain [PF08240.15]; Zinc-binding dehydrogenase [PF13602.9]					0
GCF_001267275.1_ASM126727v1_genomic_NZ_CP012363.1_1733	GCF_001267275.1_ASM126727v1_genomic	NZ_CP012363.1	1733	1875390	1876340	1	C	K00344	NADPH:quinone reductase [EC:1.6.5.5]								Zinc-binding dehydrogenase [PF00107.29]; Alcohol dehydrogenase GroES-like domain [PF08240.15]; Zinc-binding dehydrogenase [PF13602.9]					0
GCF_001267295.1_ASM126729v1_genomic_NZ_CP012364.1_1733	GCF_001267295.1_ASM126729v1_genomic	NZ_CP012364.1	1733	1847081	1848031	1	C	K00344	NADPH:quinone reductase [EC:1.6.5.5]								Zinc-binding dehydrogenase [PF00107.29]; Alcohol dehydrogenase GroES-like domain [PF08240.15]; Zinc-binding dehydrogenase [PF13602.9]					0
GCF_001267315.1_ASM126731v1_genomic_NZ_CP012365.1_818	GCF_001267315.1_ASM126731v1_genomic	NZ_CP012365.1	818	858272	859222	-1	C	K00344	NADPH:quinone reductase [EC:1.6.5.5]								Zinc-binding dehydrogenase [PF00107.29]; Alcohol dehydrogenase GroES-like domain [PF08240.15]; Zinc-binding dehydrogenase [PF13602.9]					0
GCF_030328955.1_ASM3032895v1_genomic_NZ_JACANB010000002.1_146	GCF_030328955.1_ASM3032895v1_genomic	NZ_JACANB010000002.1	146	140399	141349	-1	C	K00344	NADPH:quinone reductase [EC:1.6.5.5]								Zinc-binding dehydrogenase [PF00107.29]; Alcohol dehydrogenase GroES-like domain [PF08240.15]; Zinc-binding dehydrogenase [PF13602.9]					0
GCF_030328995.1_ASM3032899v1_genomic_NZ_JACAND010000003.1_13	GCF_030328995.1_ASM3032899v1_genomic	NZ_JACAND010000003.1	13	11674	12624	-1	C	K00344	NADPH:quinone reductase [EC:1.6.5.5]								Zinc-binding dehydrogenase [PF00107.29]; Alcohol dehydrogenase GroES-like domain [PF08240.15]; Zinc-binding dehydrogenase [PF13602.9]					0
GCF_030329025.1_ASM3032902v1_genomic_NZ_JACANE010000003.1_95	GCF_030329025.1_ASM3032902v1_genomic	NZ_JACANE010000003.1	95	87920	88870	-1	C	K00344	NADPH:quinone reductase [EC:1.6.5.5]								Zinc-binding dehydrogenase [PF00107.29]; Alcohol dehydrogenase GroES-like domain [PF08240.15]; Zinc-binding dehydrogenase [PF13602.9]					0
GCF_001267175.1_ASM126717v1_genomic_NZ_CP012358.1_115	GCF_001267175.1_ASM126717v1_genomic	NZ_CP012358.1	115	125278	126615	1	C	K00346	Na+-transporting NADH:ubiquinone oxidoreductase subunit A [EC:7.2.1.1]								Na(+)-translocating NADH-quinone reductase subunit A (NQRA) [PF05896.14]; NQRA C-terminal domain [PF11973.11]					0
GCF_001267195.1_ASM126719v1_genomic_NZ_CP012359.1_117	GCF_001267195.1_ASM126719v1_genomic	NZ_CP012359.1	117	125997	127334	1	C	K00346	Na+-transporting NADH:ubiquinone oxidoreductase subunit A [EC:7.2.1.1]								Na(+)-translocating NADH-quinone reductase subunit A (NQRA) [PF05896.14]; NQRA C-terminal domain [PF11973.11]					0
GCF_001267215.1_ASM126721v1_genomic_NZ_CP012360.1_1299	GCF_001267215.1_ASM126721v1_genomic	NZ_CP012360.1	1299	1379757	1381094	1	C	K00346	Na+-transporting NADH:ubiquinone oxidoreductase subunit A [EC:7.2.1.1]								Na(+)-translocating NADH-quinone reductase subunit A (NQRA) [PF05896.14]; NQRA C-terminal domain [PF11973.11]					0
GCF_001267255.1_ASM126725v1_genomic_NZ_CP012362.1_856	GCF_001267255.1_ASM126725v1_genomic	NZ_CP012362.1	856	917649	918986	-1	C	K00346	Na+-transporting NADH:ubiquinone oxidoreductase subunit A [EC:7.2.1.1]								Na(+)-translocating NADH-quinone reductase subunit A (NQRA) [PF05896.14]; NQRA C-terminal domain [PF11973.11]					0
GCF_001267275.1_ASM126727v1_genomic_NZ_CP012363.1_2004	GCF_001267275.1_ASM126727v1_genomic	NZ_CP012363.1	2004	2157116	2158453	1	C	K00346	Na+-transporting NADH:ubiquinone oxidoreductase subunit A [EC:7.2.1.1]								Na(+)-translocating NADH-quinone reductase subunit A (NQRA) [PF05896.14]; NQRA C-terminal domain [PF11973.11]					0
GCF_001267295.1_ASM126729v1_genomic_NZ_CP012364.1_1989	GCF_001267295.1_ASM126729v1_genomic	NZ_CP012364.1	1989	2115209	2116546	1	C	K00346	Na+-transporting NADH:ubiquinone oxidoreductase subunit A [EC:7.2.1.1]								Na(+)-translocating NADH-quinone reductase subunit A (NQRA) [PF05896.14]; NQRA C-terminal domain [PF11973.11]					0
GCF_001267315.1_ASM126731v1_genomic_NZ_CP012365.1_2005	GCF_001267315.1_ASM126731v1_genomic	NZ_CP012365.1	2005	2138938	2140275	1	C	K00346	Na+-transporting NADH:ubiquinone oxidoreductase subunit A [EC:7.2.1.1]								Na(+)-translocating NADH-quinone reductase subunit A (NQRA) [PF05896.14]; NQRA C-terminal domain [PF11973.11]					0
GCF_030328955.1_ASM3032895v1_genomic_NZ_JACANB010000001.1_127	GCF_030328955.1_ASM3032895v1_genomic	NZ_JACANB010000001.1	127	128930	130267	-1	C	K00346	Na+-transporting NADH:ubiquinone oxidoreductase subunit A [EC:7.2.1.1]								Na(+)-translocating NADH-quinone reductase subunit A (NQRA) [PF05896.14]; NQRA C-terminal domain [PF11973.11]					0
GCF_030328995.1_ASM3032899v1_genomic_NZ_JACAND010000002.1_129	GCF_030328995.1_ASM3032899v1_genomic	NZ_JACAND010000002.1	129	147890	149227	1	C	K00346	Na+-transporting NADH:ubiquinone oxidoreductase subunit A [EC:7.2.1.1]								Na(+)-translocating NADH-quinone reductase subunit A (NQRA) [PF05896.14]; NQRA C-terminal domain [PF11973.11]					0
GCF_030329025.1_ASM3032902v1_genomic_NZ_JACANE010000006.1_40	GCF_030329025.1_ASM3032902v1_genomic	NZ_JACANE010000006.1	40	38688	40025	-1	C	K00346	Na+-transporting NADH:ubiquinone oxidoreductase subunit A [EC:7.2.1.1]								Na(+)-translocating NADH-quinone reductase subunit A (NQRA) [PF05896.14]; NQRA C-terminal domain [PF11973.11]					0
GCF_001267175.1_ASM126717v1_genomic_NZ_CP012358.1_116	GCF_001267175.1_ASM126717v1_genomic	NZ_CP012358.1	116	126618	127835	1	C	K00347	Na+-transporting NADH:ubiquinone oxidoreductase subunit B [EC:7.2.1.1]								NQR2, RnfD, RnfE family [PF03116.18]					0
GCF_001267195.1_ASM126719v1_genomic_NZ_CP012359.1_118	GCF_001267195.1_ASM126719v1_genomic	NZ_CP012359.1	118	127337	128554	1	C	K00347	Na+-transporting NADH:ubiquinone oxidoreductase subunit B [EC:7.2.1.1]								NQR2, RnfD, RnfE family [PF03116.18]					0
GCF_001267215.1_ASM126721v1_genomic_NZ_CP012360.1_1300	GCF_001267215.1_ASM126721v1_genomic	NZ_CP012360.1	1300	1381097	1382314	1	C	K00347	Na+-transporting NADH:ubiquinone oxidoreductase subunit B [EC:7.2.1.1]								NQR2, RnfD, RnfE family [PF03116.18]					0
GCF_001267255.1_ASM126725v1_genomic_NZ_CP012362.1_855	GCF_001267255.1_ASM126725v1_genomic	NZ_CP012362.1	855	916429	917646	-1	C	K00347	Na+-transporting NADH:ubiquinone oxidoreductase subunit B [EC:7.2.1.1]								NQR2, RnfD, RnfE family [PF03116.18]					0
GCF_001267275.1_ASM126727v1_genomic_NZ_CP012363.1_2005	GCF_001267275.1_ASM126727v1_genomic	NZ_CP012363.1	2005	2158456	2159673	1	C	K00347	Na+-transporting NADH:ubiquinone oxidoreductase subunit B [EC:7.2.1.1]								NQR2, RnfD, RnfE family [PF03116.18]					0
GCF_001267295.1_ASM126729v1_genomic_NZ_CP012364.1_1990	GCF_001267295.1_ASM126729v1_genomic	NZ_CP012364.1	1990	2116549	2117766	1	C	K00347	Na+-transporting NADH:ubiquinone oxidoreductase subunit B [EC:7.2.1.1]								NQR2, RnfD, RnfE family [PF03116.18]					0
GCF_001267315.1_ASM126731v1_genomic_NZ_CP012365.1_2006	GCF_001267315.1_ASM126731v1_genomic	NZ_CP012365.1	2006	2140278	2141495	1	C	K00347	Na+-transporting NADH:ubiquinone oxidoreductase subunit B [EC:7.2.1.1]								NQR2, RnfD, RnfE family [PF03116.18]					0
GCF_030328955.1_ASM3032895v1_genomic_NZ_JACANB010000001.1_126	GCF_030328955.1_ASM3032895v1_genomic	NZ_JACANB010000001.1	126	127710	128927	-1	C	K00347	Na+-transporting NADH:ubiquinone oxidoreductase subunit B [EC:7.2.1.1]								NQR2, RnfD, RnfE family [PF03116.18]					0
GCF_030328995.1_ASM3032899v1_genomic_NZ_JACAND010000002.1_130	GCF_030328995.1_ASM3032899v1_genomic	NZ_JACAND010000002.1	130	149230	150447	1	C	K00347	Na+-transporting NADH:ubiquinone oxidoreductase subunit B [EC:7.2.1.1]								NQR2, RnfD, RnfE family [PF03116.18]					0
GCF_030329025.1_ASM3032902v1_genomic_NZ_JACANE010000006.1_39	GCF_030329025.1_ASM3032902v1_genomic	NZ_JACANE010000006.1	39	37468	38685	-1	C	K00347	Na+-transporting NADH:ubiquinone oxidoreductase subunit B [EC:7.2.1.1]								NQR2, RnfD, RnfE family [PF03116.18]					0
GCF_001267175.1_ASM126717v1_genomic_NZ_CP012358.1_117	GCF_001267175.1_ASM126717v1_genomic	NZ_CP012358.1	117	127825	128613	1	C	K00348	Na+-transporting NADH:ubiquinone oxidoreductase subunit C [EC:7.2.1.1]								FMN-binding domain [PF04205.17]					0
GCF_001267195.1_ASM126719v1_genomic_NZ_CP012359.1_119	GCF_001267195.1_ASM126719v1_genomic	NZ_CP012359.1	119	128544	129332	1	C	K00348	Na+-transporting NADH:ubiquinone oxidoreductase subunit C [EC:7.2.1.1]								FMN-binding domain [PF04205.17]					0
GCF_001267215.1_ASM126721v1_genomic_NZ_CP012360.1_1301	GCF_001267215.1_ASM126721v1_genomic	NZ_CP012360.1	1301	1382304	1383092	1	C	K00348	Na+-transporting NADH:ubiquinone oxidoreductase subunit C [EC:7.2.1.1]								FMN-binding domain [PF04205.17]					0
GCF_001267255.1_ASM126725v1_genomic_NZ_CP012362.1_854	GCF_001267255.1_ASM126725v1_genomic	NZ_CP012362.1	854	915651	916439	-1	C	K00348	Na+-transporting NADH:ubiquinone oxidoreductase subunit C [EC:7.2.1.1]								FMN-binding domain [PF04205.17]					0
GCF_001267275.1_ASM126727v1_genomic_NZ_CP012363.1_2006	GCF_001267275.1_ASM126727v1_genomic	NZ_CP012363.1	2006	2159663	2160451	1	C	K00348	Na+-transporting NADH:ubiquinone oxidoreductase subunit C [EC:7.2.1.1]								FMN-binding domain [PF04205.17]					0
GCF_001267295.1_ASM126729v1_genomic_NZ_CP012364.1_1991	GCF_001267295.1_ASM126729v1_genomic	NZ_CP012364.1	1991	2117756	2118544	1	C	K00348	Na+-transporting NADH:ubiquinone oxidoreductase subunit C [EC:7.2.1.1]								FMN-binding domain [PF04205.17]					0
GCF_001267315.1_ASM126731v1_genomic_NZ_CP012365.1_2007	GCF_001267315.1_ASM126731v1_genomic	NZ_CP012365.1	2007	2141485	2142273	1	C	K00348	Na+-transporting NADH:ubiquinone oxidoreductase subunit C [EC:7.2.1.1]								FMN-binding domain [PF04205.17]					0
GCF_030328955.1_ASM3032895v1_genomic_NZ_JACANB010000001.1_125	GCF_030328955.1_ASM3032895v1_genomic	NZ_JACANB010000001.1	125	126932	127720	-1	C	K00348	Na+-transporting NADH:ubiquinone oxidoreductase subunit C [EC:7.2.1.1]								FMN-binding domain [PF04205.17]					0
GCF_030328995.1_ASM3032899v1_genomic_NZ_JACAND010000002.1_131	GCF_030328995.1_ASM3032899v1_genomic	NZ_JACAND010000002.1	131	150437	151225	1	C	K00348	Na+-transporting NADH:ubiquinone oxidoreductase subunit C [EC:7.2.1.1]								FMN-binding domain [PF04205.17]					0
GCF_030329025.1_ASM3032902v1_genomic_NZ_JACANE010000006.1_38	GCF_030329025.1_ASM3032902v1_genomic	NZ_JACANE010000006.1	38	36690	37478	-1	C	K00348	Na+-transporting NADH:ubiquinone oxidoreductase subunit C [EC:7.2.1.1]								FMN-binding domain [PF04205.17]					0
GCF_001267175.1_ASM126717v1_genomic_NZ_CP012358.1_118	GCF_001267175.1_ASM126717v1_genomic	NZ_CP012358.1	118	128618	129286	1	C	K00349	Na+-transporting NADH:ubiquinone oxidoreductase subunit D [EC:7.2.1.1]								Rnf-Nqr subunit, membrane protein [PF02508.17]					0
GCF_001267195.1_ASM126719v1_genomic_NZ_CP012359.1_120	GCF_001267195.1_ASM126719v1_genomic	NZ_CP012359.1	120	129337	130005	1	C	K00349	Na+-transporting NADH:ubiquinone oxidoreductase subunit D [EC:7.2.1.1]								Rnf-Nqr subunit, membrane protein [PF02508.17]					0
GCF_001267215.1_ASM126721v1_genomic_NZ_CP012360.1_1302	GCF_001267215.1_ASM126721v1_genomic	NZ_CP012360.1	1302	1383097	1383765	1	C	K00349	Na+-transporting NADH:ubiquinone oxidoreductase subunit D [EC:7.2.1.1]								Rnf-Nqr subunit, membrane protein [PF02508.17]					0
GCF_001267255.1_ASM126725v1_genomic_NZ_CP012362.1_853	GCF_001267255.1_ASM126725v1_genomic	NZ_CP012362.1	853	914978	915646	-1	C	K00349	Na+-transporting NADH:ubiquinone oxidoreductase subunit D [EC:7.2.1.1]								Rnf-Nqr subunit, membrane protein [PF02508.17]					0
GCF_001267275.1_ASM126727v1_genomic_NZ_CP012363.1_2007	GCF_001267275.1_ASM126727v1_genomic	NZ_CP012363.1	2007	2160456	2161124	1	C	K00349	Na+-transporting NADH:ubiquinone oxidoreductase subunit D [EC:7.2.1.1]								Rnf-Nqr subunit, membrane protein [PF02508.17]					0
GCF_001267295.1_ASM126729v1_genomic_NZ_CP012364.1_1992	GCF_001267295.1_ASM126729v1_genomic	NZ_CP012364.1	1992	2118549	2119217	1	C	K00349	Na+-transporting NADH:ubiquinone oxidoreductase subunit D [EC:7.2.1.1]								Rnf-Nqr subunit, membrane protein [PF02508.17]					0
GCF_001267315.1_ASM126731v1_genomic_NZ_CP012365.1_2008	GCF_001267315.1_ASM126731v1_genomic	NZ_CP012365.1	2008	2142278	2142946	1	C	K00349	Na+-transporting NADH:ubiquinone oxidoreductase subunit D [EC:7.2.1.1]								Rnf-Nqr subunit, membrane protein [PF02508.17]					0
GCF_030328955.1_ASM3032895v1_genomic_NZ_JACANB010000001.1_124	GCF_030328955.1_ASM3032895v1_genomic	NZ_JACANB010000001.1	124	126259	126927	-1	C	K00349	Na+-transporting NADH:ubiquinone oxidoreductase subunit D [EC:7.2.1.1]								Rnf-Nqr subunit, membrane protein [PF02508.17]					0
GCF_030328995.1_ASM3032899v1_genomic_NZ_JACAND010000002.1_132	GCF_030328995.1_ASM3032899v1_genomic	NZ_JACAND010000002.1	132	151230	151898	1	C	K00349	Na+-transporting NADH:ubiquinone oxidoreductase subunit D [EC:7.2.1.1]								Rnf-Nqr subunit, membrane protein [PF02508.17]					0
GCF_030329025.1_ASM3032902v1_genomic_NZ_JACANE010000006.1_37	GCF_030329025.1_ASM3032902v1_genomic	NZ_JACANE010000006.1	37	36017	36685	-1	C	K00349	Na+-transporting NADH:ubiquinone oxidoreductase subunit D [EC:7.2.1.1]								Rnf-Nqr subunit, membrane protein [PF02508.17]					0
GCF_001267175.1_ASM126717v1_genomic_NZ_CP012358.1_119	GCF_001267175.1_ASM126717v1_genomic	NZ_CP012358.1	119	129286	129894	1	C	K00350	Na+-transporting NADH:ubiquinone oxidoreductase subunit E [EC:7.2.1.1]								Rnf-Nqr subunit, membrane protein [PF02508.17]					0
GCF_001267195.1_ASM126719v1_genomic_NZ_CP012359.1_121	GCF_001267195.1_ASM126719v1_genomic	NZ_CP012359.1	121	130005	130613	1	C	K00350	Na+-transporting NADH:ubiquinone oxidoreductase subunit E [EC:7.2.1.1]								Rnf-Nqr subunit, membrane protein [PF02508.17]					0
GCF_001267215.1_ASM126721v1_genomic_NZ_CP012360.1_1303	GCF_001267215.1_ASM126721v1_genomic	NZ_CP012360.1	1303	1383765	1384373	1	C	K00350	Na+-transporting NADH:ubiquinone oxidoreductase subunit E [EC:7.2.1.1]								Rnf-Nqr subunit, membrane protein [PF02508.17]					0
GCF_001267255.1_ASM126725v1_genomic_NZ_CP012362.1_852	GCF_001267255.1_ASM126725v1_genomic	NZ_CP012362.1	852	914370	914978	-1	C	K00350	Na+-transporting NADH:ubiquinone oxidoreductase subunit E [EC:7.2.1.1]								Rnf-Nqr subunit, membrane protein [PF02508.17]					0
GCF_001267275.1_ASM126727v1_genomic_NZ_CP012363.1_2008	GCF_001267275.1_ASM126727v1_genomic	NZ_CP012363.1	2008	2161124	2161732	1	C	K00350	Na+-transporting NADH:ubiquinone oxidoreductase subunit E [EC:7.2.1.1]								Rnf-Nqr subunit, membrane protein [PF02508.17]					0
GCF_001267295.1_ASM126729v1_genomic_NZ_CP012364.1_1993	GCF_001267295.1_ASM126729v1_genomic	NZ_CP012364.1	1993	2119217	2119825	1	C	K00350	Na+-transporting NADH:ubiquinone oxidoreductase subunit E [EC:7.2.1.1]								Rnf-Nqr subunit, membrane protein [PF02508.17]					0
GCF_001267315.1_ASM126731v1_genomic_NZ_CP012365.1_2009	GCF_001267315.1_ASM126731v1_genomic	NZ_CP012365.1	2009	2142946	2143554	1	C	K00350	Na+-transporting NADH:ubiquinone oxidoreductase subunit E [EC:7.2.1.1]								Rnf-Nqr subunit, membrane protein [PF02508.17]					0
GCF_030328955.1_ASM3032895v1_genomic_NZ_JACANB010000001.1_123	GCF_030328955.1_ASM3032895v1_genomic	NZ_JACANB010000001.1	123	125651	126259	-1	C	K00350	Na+-transporting NADH:ubiquinone oxidoreductase subunit E [EC:7.2.1.1]								Rnf-Nqr subunit, membrane protein [PF02508.17]					0
GCF_030328995.1_ASM3032899v1_genomic_NZ_JACAND010000002.1_133	GCF_030328995.1_ASM3032899v1_genomic	NZ_JACAND010000002.1	133	151898	152506	1	C	K00350	Na+-transporting NADH:ubiquinone oxidoreductase subunit E [EC:7.2.1.1]								Rnf-Nqr subunit, membrane protein [PF02508.17]					0
GCF_030329025.1_ASM3032902v1_genomic_NZ_JACANE010000006.1_36	GCF_030329025.1_ASM3032902v1_genomic	NZ_JACANE010000006.1	36	35409	36017	-1	C	K00350	Na+-transporting NADH:ubiquinone oxidoreductase subunit E [EC:7.2.1.1]								Rnf-Nqr subunit, membrane protein [PF02508.17]					0
GCF_001267175.1_ASM126717v1_genomic_NZ_CP012358.1_120	GCF_001267175.1_ASM126717v1_genomic	NZ_CP012358.1	120	129907	131130	1	C	K00351	Na+-transporting NADH:ubiquinone oxidoreductase subunit F [EC:7.2.1.1]								Oxidoreductase NAD-binding domain [PF00175.24]; Oxidoreductase FAD-binding domain [PF00970.27]; 2Fe-2S iron-sulfur cluster binding domain [PF00111.30]					0
GCF_001267195.1_ASM126719v1_genomic_NZ_CP012359.1_122	GCF_001267195.1_ASM126719v1_genomic	NZ_CP012359.1	122	130626	131849	1	C	K00351	Na+-transporting NADH:ubiquinone oxidoreductase subunit F [EC:7.2.1.1]								Oxidoreductase NAD-binding domain [PF00175.24]; Oxidoreductase FAD-binding domain [PF00970.27]; 2Fe-2S iron-sulfur cluster binding domain [PF00111.30]					0
GCF_001267215.1_ASM126721v1_genomic_NZ_CP012360.1_1304	GCF_001267215.1_ASM126721v1_genomic	NZ_CP012360.1	1304	1384386	1385609	1	C	K00351	Na+-transporting NADH:ubiquinone oxidoreductase subunit F [EC:7.2.1.1]								Oxidoreductase NAD-binding domain [PF00175.24]; Oxidoreductase FAD-binding domain [PF00970.27]; 2Fe-2S iron-sulfur cluster binding domain [PF00111.30]					0
GCF_001267255.1_ASM126725v1_genomic_NZ_CP012362.1_851	GCF_001267255.1_ASM126725v1_genomic	NZ_CP012362.1	851	913134	914357	-1	C	K00351	Na+-transporting NADH:ubiquinone oxidoreductase subunit F [EC:7.2.1.1]								Oxidoreductase NAD-binding domain [PF00175.24]; Oxidoreductase FAD-binding domain [PF00970.27]; 2Fe-2S iron-sulfur cluster binding domain [PF00111.30]					0
GCF_001267275.1_ASM126727v1_genomic_NZ_CP012363.1_2009	GCF_001267275.1_ASM126727v1_genomic	NZ_CP012363.1	2009	2161745	2162968	1	C	K00351	Na+-transporting NADH:ubiquinone oxidoreductase subunit F [EC:7.2.1.1]								Oxidoreductase NAD-binding domain [PF00175.24]; Oxidoreductase FAD-binding domain [PF00970.27]; 2Fe-2S iron-sulfur cluster binding domain [PF00111.30]					0
GCF_001267295.1_ASM126729v1_genomic_NZ_CP012364.1_1994	GCF_001267295.1_ASM126729v1_genomic	NZ_CP012364.1	1994	2119838	2121061	1	C	K00351	Na+-transporting NADH:ubiquinone oxidoreductase subunit F [EC:7.2.1.1]								Oxidoreductase NAD-binding domain [PF00175.24]; Oxidoreductase FAD-binding domain [PF00970.27]; 2Fe-2S iron-sulfur cluster binding domain [PF00111.30]					0
GCF_001267315.1_ASM126731v1_genomic_NZ_CP012365.1_2010	GCF_001267315.1_ASM126731v1_genomic	NZ_CP012365.1	2010	2143567	2144790	1	C	K00351	Na+-transporting NADH:ubiquinone oxidoreductase subunit F [EC:7.2.1.1]								Oxidoreductase NAD-binding domain [PF00175.24]; Oxidoreductase FAD-binding domain [PF00970.27]; 2Fe-2S iron-sulfur cluster binding domain [PF00111.30]					0
GCF_030328955.1_ASM3032895v1_genomic_NZ_JACANB010000001.1_122	GCF_030328955.1_ASM3032895v1_genomic	NZ_JACANB010000001.1	122	124415	125638	-1	C	K00351	Na+-transporting NADH:ubiquinone oxidoreductase subunit F [EC:7.2.1.1]								Oxidoreductase NAD-binding domain [PF00175.24]; Oxidoreductase FAD-binding domain [PF00970.27]; 2Fe-2S iron-sulfur cluster binding domain [PF00111.30]					0
GCF_030328995.1_ASM3032899v1_genomic_NZ_JACAND010000002.1_134	GCF_030328995.1_ASM3032899v1_genomic	NZ_JACAND010000002.1	134	152519	153742	1	C	K00351	Na+-transporting NADH:ubiquinone oxidoreductase subunit F [EC:7.2.1.1]								Oxidoreductase NAD-binding domain [PF00175.24]; Oxidoreductase FAD-binding domain [PF00970.27]; 2Fe-2S iron-sulfur cluster binding domain [PF00111.30]					0
GCF_030329025.1_ASM3032902v1_genomic_NZ_JACANE010000006.1_35	GCF_030329025.1_ASM3032902v1_genomic	NZ_JACANE010000006.1	35	34173	35396	-1	C	K00351	Na+-transporting NADH:ubiquinone oxidoreductase subunit F [EC:7.2.1.1]								Oxidoreductase NAD-binding domain [PF00175.24]; Oxidoreductase FAD-binding domain [PF00970.27]; 2Fe-2S iron-sulfur cluster binding domain [PF00111.30]					0
GCF_001267175.1_ASM126717v1_genomic_NZ_CP012358.1_1540	GCF_001267175.1_ASM126717v1_genomic	NZ_CP012358.1	1540	1610303	1611775	1	C	K00375	GntR family transcriptional regulator / MocR family aminotransferase								Aminotransferase class I and II [PF00155.24]; Bacterial regulatory proteins, gntR family [PF00392.24]					0
GCF_001267175.1_ASM126717v1_genomic_NZ_CP012358.1_1831	GCF_001267175.1_ASM126717v1_genomic	NZ_CP012358.1	1831	1923237	1924733	-1	C	K00375	GntR family transcriptional regulator / MocR family aminotransferase								Aminotransferase class I and II [PF00155.24]; Bacterial regulatory proteins, gntR family [PF00392.24]					0
GCF_001267195.1_ASM126719v1_genomic_NZ_CP012359.1_1781	GCF_001267195.1_ASM126719v1_genomic	NZ_CP012359.1	1781	1888952	1890445	-1	C	K00375	GntR family transcriptional regulator / MocR family aminotransferase								Aminotransferase class I and II [PF00155.24]; Bacterial regulatory proteins, gntR family [PF00392.24]					0
GCF_001267215.1_ASM126721v1_genomic_NZ_CP012360.1_382	GCF_001267215.1_ASM126721v1_genomic	NZ_CP012360.1	382	398659	400131	1	C	K00375	GntR family transcriptional regulator / MocR family aminotransferase								Aminotransferase class I and II [PF00155.24]; Bacterial regulatory proteins, gntR family [PF00392.24]					0
GCF_001267255.1_ASM126725v1_genomic_NZ_CP012362.1_1372	GCF_001267255.1_ASM126725v1_genomic	NZ_CP012362.1	1372	1464733	1466205	1	C	K00375	GntR family transcriptional regulator / MocR family aminotransferase								Aminotransferase class I and II [PF00155.24]; Bacterial regulatory proteins, gntR family [PF00392.24]					0
GCF_001267295.1_ASM126729v1_genomic_NZ_CP012364.1_1152	GCF_001267295.1_ASM126729v1_genomic	NZ_CP012364.1	1152	1230000	1231496	1	C	K00375	GntR family transcriptional regulator / MocR family aminotransferase								Aminotransferase class I and II [PF00155.24]; Bacterial regulatory proteins, gntR family [PF00392.24]					0
GCF_001267175.1_ASM126717v1_genomic_NZ_CP012358.1_703	GCF_001267175.1_ASM126717v1_genomic	NZ_CP012358.1	703	730740	732398	1	C	K00381	sulfite reductase (NADPH) hemoprotein beta-component [EC:1.8.1.2]								Nitrite and sulphite reductase 4Fe-4S domain [PF01077.25]; Nitrite/Sulfite reductase ferredoxin-like half domain [PF03460.20]					0
GCF_001267195.1_ASM126719v1_genomic_NZ_CP012359.1_635	GCF_001267195.1_ASM126719v1_genomic	NZ_CP012359.1	635	657223	658881	1	C	K00381	sulfite reductase (NADPH) hemoprotein beta-component [EC:1.8.1.2]								Nitrite and sulphite reductase 4Fe-4S domain [PF01077.25]; Nitrite/Sulfite reductase ferredoxin-like half domain [PF03460.20]					0
GCF_001267215.1_ASM126721v1_genomic_NZ_CP012360.1_1802	GCF_001267215.1_ASM126721v1_genomic	NZ_CP012360.1	1802	1911563	1913221	1	C	K00381	sulfite reductase (NADPH) hemoprotein beta-component [EC:1.8.1.2]								Nitrite and sulphite reductase 4Fe-4S domain [PF01077.25]; Nitrite/Sulfite reductase ferredoxin-like half domain [PF03460.20]					0
GCF_001267255.1_ASM126725v1_genomic_NZ_CP012362.1_350	GCF_001267255.1_ASM126725v1_genomic	NZ_CP012362.1	350	378612	380270	-1	C	K00381	sulfite reductase (NADPH) hemoprotein beta-component [EC:1.8.1.2]								Nitrite and sulphite reductase 4Fe-4S domain [PF01077.25]; Nitrite/Sulfite reductase ferredoxin-like half domain [PF03460.20]					0
GCF_001267275.1_ASM126727v1_genomic_NZ_CP012363.1_323	GCF_001267275.1_ASM126727v1_genomic	NZ_CP012363.1	323	342152	343810	1	C	K00381	sulfite reductase (NADPH) hemoprotein beta-component [EC:1.8.1.2]								Nitrite and sulphite reductase 4Fe-4S domain [PF01077.25]; Nitrite/Sulfite reductase ferredoxin-like half domain [PF03460.20]					0
GCF_001267295.1_ASM126729v1_genomic_NZ_CP012364.1_276	GCF_001267295.1_ASM126729v1_genomic	NZ_CP012364.1	276	290671	292329	1	C	K00381	sulfite reductase (NADPH) hemoprotein beta-component [EC:1.8.1.2]								Nitrite and sulphite reductase 4Fe-4S domain [PF01077.25]; Nitrite/Sulfite reductase ferredoxin-like half domain [PF03460.20]					0
GCF_001267315.1_ASM126731v1_genomic_NZ_CP012365.1_284	GCF_001267315.1_ASM126731v1_genomic	NZ_CP012365.1	284	294521	296179	1	C	K00381	sulfite reductase (NADPH) hemoprotein beta-component [EC:1.8.1.2]								Nitrite and sulphite reductase 4Fe-4S domain [PF01077.25]; Nitrite/Sulfite reductase ferredoxin-like half domain [PF03460.20]					0
GCF_030328955.1_ASM3032895v1_genomic_NZ_JACANB010000003.1_57	GCF_030328955.1_ASM3032895v1_genomic	NZ_JACANB010000003.1	57	65101	66759	-1	C	K00381	sulfite reductase (NADPH) hemoprotein beta-component [EC:1.8.1.2]								Nitrite and sulphite reductase 4Fe-4S domain [PF01077.25]; Nitrite/Sulfite reductase ferredoxin-like half domain [PF03460.20]					0
GCF_030328995.1_ASM3032899v1_genomic_NZ_JACAND010000010.1_15	GCF_030328995.1_ASM3032899v1_genomic	NZ_JACAND010000010.1	15	15289	16947	1	C	K00381	sulfite reductase (NADPH) hemoprotein beta-component [EC:1.8.1.2]								Nitrite and sulphite reductase 4Fe-4S domain [PF01077.25]; Nitrite/Sulfite reductase ferredoxin-like half domain [PF03460.20]					0
GCF_030329025.1_ASM3032902v1_genomic_NZ_JACANE010000001.1_344	GCF_030329025.1_ASM3032902v1_genomic	NZ_JACANE010000001.1	344	373994	375652	-1	C	K00381	sulfite reductase (NADPH) hemoprotein beta-component [EC:1.8.1.2]								Nitrite and sulphite reductase 4Fe-4S domain [PF01077.25]; Nitrite/Sulfite reductase ferredoxin-like half domain [PF03460.20]					0
GCF_001267175.1_ASM126717v1_genomic_NZ_CP012358.1_927	GCF_001267175.1_ASM126717v1_genomic	NZ_CP012358.1	927	975943	977379	-1	C	K00382	dihydrolipoyl dehydrogenase [EC:1.8.1.4]								Pyridine nucleotide-disulphide oxidoreductase [PF07992.17]; Pyridine nucleotide-disulphide oxidoreductase, dimerisation domain [PF02852.25]; Pyridine nucleotide-disulphide oxidoreductase [PF00070.30]; FAD binding domain [PF00890.27]; FAD dependent oxidoreductase [PF12831.10]					0
GCF_001267195.1_ASM126719v1_genomic_NZ_CP012359.1_853	GCF_001267195.1_ASM126719v1_genomic	NZ_CP012359.1	853	894432	895868	-1	C	K00382	dihydrolipoyl dehydrogenase [EC:1.8.1.4]								Pyridine nucleotide-disulphide oxidoreductase [PF07992.17]; Pyridine nucleotide-disulphide oxidoreductase, dimerisation domain [PF02852.25]; Pyridine nucleotide-disulphide oxidoreductase [PF00070.30]; FAD binding domain [PF00890.27]; FAD dependent oxidoreductase [PF12831.10]					0
GCF_001267215.1_ASM126721v1_genomic_NZ_CP012360.1_2054	GCF_001267215.1_ASM126721v1_genomic	NZ_CP012360.1	2054	2183337	2184773	-1	C	K00382	dihydrolipoyl dehydrogenase [EC:1.8.1.4]								Pyridine nucleotide-disulphide oxidoreductase [PF07992.17]; Pyridine nucleotide-disulphide oxidoreductase, dimerisation domain [PF02852.25]; Pyridine nucleotide-disulphide oxidoreductase [PF00070.30]; FAD binding domain [PF00890.27]; FAD dependent oxidoreductase [PF12831.10]					0
GCF_001267255.1_ASM126725v1_genomic_NZ_CP012362.1_121	GCF_001267255.1_ASM126725v1_genomic	NZ_CP012362.1	121	136993	138429	1	C	K00382	dihydrolipoyl dehydrogenase [EC:1.8.1.4]								Pyridine nucleotide-disulphide oxidoreductase [PF07992.17]; Pyridine nucleotide-disulphide oxidoreductase, dimerisation domain [PF02852.25]; Pyridine nucleotide-disulphide oxidoreductase [PF00070.30]; FAD binding domain [PF00890.27]; FAD dependent oxidoreductase [PF12831.10]					0
GCF_001267275.1_ASM126727v1_genomic_NZ_CP012363.1_591	GCF_001267275.1_ASM126727v1_genomic	NZ_CP012363.1	591	634723	636159	-1	C	K00382	dihydrolipoyl dehydrogenase [EC:1.8.1.4]								Pyridine nucleotide-disulphide oxidoreductase [PF07992.17]; Pyridine nucleotide-disulphide oxidoreductase, dimerisation domain [PF02852.25]; Pyridine nucleotide-disulphide oxidoreductase [PF00070.30]; FAD binding domain [PF00890.27]; FAD dependent oxidoreductase [PF12831.10]					0
GCF_001267295.1_ASM126729v1_genomic_NZ_CP012364.1_499	GCF_001267295.1_ASM126729v1_genomic	NZ_CP012364.1	499	528341	529777	-1	C	K00382	dihydrolipoyl dehydrogenase [EC:1.8.1.4]								Pyridine nucleotide-disulphide oxidoreductase [PF07992.17]; Pyridine nucleotide-disulphide oxidoreductase, dimerisation domain [PF02852.25]; Pyridine nucleotide-disulphide oxidoreductase [PF00070.30]; FAD binding domain [PF00890.27]; FAD dependent oxidoreductase [PF12831.10]					0
GCF_001267315.1_ASM126731v1_genomic_NZ_CP012365.1_534	GCF_001267315.1_ASM126731v1_genomic	NZ_CP012365.1	534	566430	567866	-1	C	K00382	dihydrolipoyl dehydrogenase [EC:1.8.1.4]								Pyridine nucleotide-disulphide oxidoreductase [PF07992.17]; Pyridine nucleotide-disulphide oxidoreductase, dimerisation domain [PF02852.25]; Pyridine nucleotide-disulphide oxidoreductase [PF00070.30]; FAD binding domain [PF00890.27]; FAD dependent oxidoreductase [PF12831.10]					0
GCF_030328955.1_ASM3032895v1_genomic_NZ_JACANB010000001.1_154	GCF_030328955.1_ASM3032895v1_genomic	NZ_JACANB010000001.1	154	158241	159677	-1	C	K00382	dihydrolipoyl dehydrogenase [EC:1.8.1.4]								Pyridine nucleotide-disulphide oxidoreductase [PF07992.17]; Pyridine nucleotide-disulphide oxidoreductase, dimerisation domain [PF02852.25]; Pyridine nucleotide-disulphide oxidoreductase [PF00070.30]; FAD binding domain [PF00890.27]; FAD dependent oxidoreductase [PF12831.10]					0
GCF_030328995.1_ASM3032899v1_genomic_NZ_JACAND010000001.1_24	GCF_030328995.1_ASM3032899v1_genomic	NZ_JACAND010000001.1	24	25645	27081	-1	C	K00382	dihydrolipoyl dehydrogenase [EC:1.8.1.4]								Pyridine nucleotide-disulphide oxidoreductase [PF07992.17]; Pyridine nucleotide-disulphide oxidoreductase, dimerisation domain [PF02852.25]; Pyridine nucleotide-disulphide oxidoreductase [PF00070.30]; FAD binding domain [PF00890.27]; FAD dependent oxidoreductase [PF12831.10]					0
GCF_030329025.1_ASM3032902v1_genomic_NZ_JACANE010000001.1_117	GCF_030329025.1_ASM3032902v1_genomic	NZ_JACANE010000001.1	117	131750	133186	1	C	K00382	dihydrolipoyl dehydrogenase [EC:1.8.1.4]								Pyridine nucleotide-disulphide oxidoreductase [PF07992.17]; Pyridine nucleotide-disulphide oxidoreductase, dimerisation domain [PF02852.25]; Pyridine nucleotide-disulphide oxidoreductase [PF00070.30]; FAD binding domain [PF00890.27]; FAD dependent oxidoreductase [PF12831.10]					0
GCF_001267175.1_ASM126717v1_genomic_NZ_CP012358.1_306	GCF_001267175.1_ASM126717v1_genomic	NZ_CP012358.1	306	316521	317882	1	C	K00383	glutathione reductase (NADPH) [EC:1.8.1.7]								Pyridine nucleotide-disulphide oxidoreductase [PF07992.17]; Pyridine nucleotide-disulphide oxidoreductase, dimerisation domain [PF02852.25]; Pyridine nucleotide-disulphide oxidoreductase [PF00070.30]; L-lysine 6-monooxygenase/L-ornithine 5-monooxygenase [PF13434.9]					0
GCF_001267215.1_ASM126721v1_genomic_NZ_CP012360.1_1507	GCF_001267215.1_ASM126721v1_genomic	NZ_CP012360.1	1507	1593339	1594700	1	C	K00383	glutathione reductase (NADPH) [EC:1.8.1.7]								Pyridine nucleotide-disulphide oxidoreductase [PF07992.17]; Pyridine nucleotide-disulphide oxidoreductase, dimerisation domain [PF02852.25]; Pyridine nucleotide-disulphide oxidoreductase [PF00070.30]; L-lysine 6-monooxygenase/L-ornithine 5-monooxygenase [PF13434.9]					0
GCF_001267255.1_ASM126725v1_genomic_NZ_CP012362.1_641	GCF_001267255.1_ASM126725v1_genomic	NZ_CP012362.1	641	693727	695088	-1	C	K00383	glutathione reductase (NADPH) [EC:1.8.1.7]								Pyridine nucleotide-disulphide oxidoreductase [PF07992.17]; Pyridine nucleotide-disulphide oxidoreductase, dimerisation domain [PF02852.25]; Pyridine nucleotide-disulphide oxidoreductase [PF00070.30]; L-lysine 6-monooxygenase/L-ornithine 5-monooxygenase [PF13434.9]					0
GCF_001267275.1_ASM126727v1_genomic_NZ_CP012363.1_2229	GCF_001267275.1_ASM126727v1_genomic	NZ_CP012363.1	2229	2383810	2385171	1	C	K00383	glutathione reductase (NADPH) [EC:1.8.1.7]								Pyridine nucleotide-disulphide oxidoreductase [PF07992.17]; Pyridine nucleotide-disulphide oxidoreductase, dimerisation domain [PF02852.25]; Pyridine nucleotide-disulphide oxidoreductase [PF00070.30]; L-lysine 6-monooxygenase/L-ornithine 5-monooxygenase [PF13434.9]					0
GCF_001267295.1_ASM126729v1_genomic_NZ_CP012364.1_2144	GCF_001267295.1_ASM126729v1_genomic	NZ_CP012364.1	2144	2276641	2278002	-1	C	K00383	glutathione reductase (NADPH) [EC:1.8.1.7]								Pyridine nucleotide-disulphide oxidoreductase [PF07992.17]; Pyridine nucleotide-disulphide oxidoreductase, dimerisation domain [PF02852.25]; Pyridine nucleotide-disulphide oxidoreductase [PF00070.30]; L-lysine 6-monooxygenase/L-ornithine 5-monooxygenase [PF13434.9]					0
GCF_001267315.1_ASM126731v1_genomic_NZ_CP012365.1_2203	GCF_001267315.1_ASM126731v1_genomic	NZ_CP012365.1	2203	2340883	2342244	1	C	K00383	glutathione reductase (NADPH) [EC:1.8.1.7]								Pyridine nucleotide-disulphide oxidoreductase [PF07992.17]; Pyridine nucleotide-disulphide oxidoreductase, dimerisation domain [PF02852.25]; Pyridine nucleotide-disulphide oxidoreductase [PF00070.30]; L-lysine 6-monooxygenase/L-ornithine 5-monooxygenase [PF13434.9]					0
GCF_030328955.1_ASM3032895v1_genomic_NZ_JACANB010000007.1_71	GCF_030328955.1_ASM3032895v1_genomic	NZ_JACANB010000007.1	71	75354	76715	1	C	K00383	glutathione reductase (NADPH) [EC:1.8.1.7]								Pyridine nucleotide-disulphide oxidoreductase [PF07992.17]; Pyridine nucleotide-disulphide oxidoreductase, dimerisation domain [PF02852.25]; Pyridine nucleotide-disulphide oxidoreductase [PF00070.30]; L-lysine 6-monooxygenase/L-ornithine 5-monooxygenase [PF13434.9]					0
GCF_030328995.1_ASM3032899v1_genomic_NZ_JACAND010000009.1_4	GCF_030328995.1_ASM3032899v1_genomic	NZ_JACAND010000009.1	4	3207	4568	-1	C	K00383	glutathione reductase (NADPH) [EC:1.8.1.7]								Pyridine nucleotide-disulphide oxidoreductase [PF07992.17]; Pyridine nucleotide-disulphide oxidoreductase, dimerisation domain [PF02852.25]; Pyridine nucleotide-disulphide oxidoreductase [PF00070.30]; L-lysine 6-monooxygenase/L-ornithine 5-monooxygenase [PF13434.9]					0
GCF_030329025.1_ASM3032902v1_genomic_NZ_JACANE010000008.1_57	GCF_030329025.1_ASM3032902v1_genomic	NZ_JACANE010000008.1	57	61039	62400	1	C	K00383	glutathione reductase (NADPH) [EC:1.8.1.7]								Pyridine nucleotide-disulphide oxidoreductase [PF07992.17]; Pyridine nucleotide-disulphide oxidoreductase, dimerisation domain [PF02852.25]; Pyridine nucleotide-disulphide oxidoreductase [PF00070.30]; L-lysine 6-monooxygenase/L-ornithine 5-monooxygenase [PF13434.9]					0
GCF_001267175.1_ASM126717v1_genomic_NZ_CP012358.1_1829	GCF_001267175.1_ASM126717v1_genomic	NZ_CP012358.1	1829	1920789	1921535	-1	C	K00390	phosphoadenosine phosphosulfate reductase [EC:1.8.4.8 1.8.4.10]								Phosphoadenosine phosphosulfate reductase family [PF01507.22]					0
GCF_001267195.1_ASM126719v1_genomic_NZ_CP012359.1_1459	GCF_001267195.1_ASM126719v1_genomic	NZ_CP012359.1	1459	1541983	1542729	1	C	K00390	phosphoadenosine phosphosulfate reductase [EC:1.8.4.8 1.8.4.10]								Phosphoadenosine phosphosulfate reductase family [PF01507.22]					0
GCF_001267215.1_ASM126721v1_genomic_NZ_CP012360.1_692	GCF_001267215.1_ASM126721v1_genomic	NZ_CP012360.1	692	732164	732910	-1	C	K00390	phosphoadenosine phosphosulfate reductase [EC:1.8.4.8 1.8.4.10]								Phosphoadenosine phosphosulfate reductase family [PF01507.22]					0
GCF_001267255.1_ASM126725v1_genomic_NZ_CP012362.1_1671	GCF_001267255.1_ASM126725v1_genomic	NZ_CP012362.1	1671	1781326	1782072	-1	C	K00390	phosphoadenosine phosphosulfate reductase [EC:1.8.4.8 1.8.4.10]								Phosphoadenosine phosphosulfate reductase family [PF01507.22]					0
GCF_001267275.1_ASM126727v1_genomic_NZ_CP012363.1_1204	GCF_001267275.1_ASM126727v1_genomic	NZ_CP012363.1	1204	1298953	1299699	1	C	K00390	phosphoadenosine phosphosulfate reductase [EC:1.8.4.8 1.8.4.10]								Phosphoadenosine phosphosulfate reductase family [PF01507.22]					0
GCF_001267295.1_ASM126729v1_genomic_NZ_CP012364.1_1154	GCF_001267295.1_ASM126729v1_genomic	NZ_CP012364.1	1154	1233197	1233943	1	C	K00390	phosphoadenosine phosphosulfate reductase [EC:1.8.4.8 1.8.4.10]								Phosphoadenosine phosphosulfate reductase family [PF01507.22]					0
GCF_001267315.1_ASM126731v1_genomic_NZ_CP012365.1_1362	GCF_001267315.1_ASM126731v1_genomic	NZ_CP012365.1	1362	1449895	1450641	-1	C	K00390	phosphoadenosine phosphosulfate reductase [EC:1.8.4.8 1.8.4.10]								Phosphoadenosine phosphosulfate reductase family [PF01507.22]					0
GCF_030328955.1_ASM3032895v1_genomic_NZ_JACANB010000005.1_112	GCF_030328955.1_ASM3032895v1_genomic	NZ_JACANB010000005.1	112	110230	110976	-1	C	K00390	phosphoadenosine phosphosulfate reductase [EC:1.8.4.8 1.8.4.10]								Phosphoadenosine phosphosulfate reductase family [PF01507.22]					0
GCF_030328995.1_ASM3032899v1_genomic_NZ_JACAND010000018.1_29	GCF_030328995.1_ASM3032899v1_genomic	NZ_JACAND010000018.1	29	28049	28795	-1	C	K00390	phosphoadenosine phosphosulfate reductase [EC:1.8.4.8 1.8.4.10]								Phosphoadenosine phosphosulfate reductase family [PF01507.22]					0
GCF_030329025.1_ASM3032902v1_genomic_NZ_JACANE010000005.1_111	GCF_030329025.1_ASM3032902v1_genomic	NZ_JACANE010000005.1	111	110483	111229	-1	C	K00390	phosphoadenosine phosphosulfate reductase [EC:1.8.4.8 1.8.4.10]								Phosphoadenosine phosphosulfate reductase family [PF01507.22]					0
GCF_001267175.1_ASM126717v1_genomic_NZ_CP012358.1_940	GCF_001267175.1_ASM126717v1_genomic	NZ_CP012358.1	940	989517	991022	1	C	K00404	cytochrome c oxidase cbb3-type subunit I [EC:7.1.1.9]								Cytochrome C and Quinol oxidase polypeptide I [PF00115.23]					0
GCF_001267195.1_ASM126719v1_genomic_NZ_CP012359.1_866	GCF_001267195.1_ASM126719v1_genomic	NZ_CP012359.1	866	908006	909511	1	C	K00404	cytochrome c oxidase cbb3-type subunit I [EC:7.1.1.9]								Cytochrome C and Quinol oxidase polypeptide I [PF00115.23]					0
GCF_001267215.1_ASM126721v1_genomic_NZ_CP012360.1_2067	GCF_001267215.1_ASM126721v1_genomic	NZ_CP012360.1	2067	2196911	2198416	1	C	K00404	cytochrome c oxidase cbb3-type subunit I [EC:7.1.1.9]								Cytochrome C and Quinol oxidase polypeptide I [PF00115.23]					0
GCF_001267255.1_ASM126725v1_genomic_NZ_CP012362.1_108	GCF_001267255.1_ASM126725v1_genomic	NZ_CP012362.1	108	123351	124856	-1	C	K00404	cytochrome c oxidase cbb3-type subunit I [EC:7.1.1.9]								Cytochrome C and Quinol oxidase polypeptide I [PF00115.23]					0
GCF_001267275.1_ASM126727v1_genomic_NZ_CP012363.1_604	GCF_001267275.1_ASM126727v1_genomic	NZ_CP012363.1	604	648297	649802	1	C	K00404	cytochrome c oxidase cbb3-type subunit I [EC:7.1.1.9]								Cytochrome C and Quinol oxidase polypeptide I [PF00115.23]					0
GCF_001267295.1_ASM126729v1_genomic_NZ_CP012364.1_512	GCF_001267295.1_ASM126729v1_genomic	NZ_CP012364.1	512	541914	543419	1	C	K00404	cytochrome c oxidase cbb3-type subunit I [EC:7.1.1.9]								Cytochrome C and Quinol oxidase polypeptide I [PF00115.23]					0
GCF_001267315.1_ASM126731v1_genomic_NZ_CP012365.1_547	GCF_001267315.1_ASM126731v1_genomic	NZ_CP012365.1	547	580003	581508	1	C	K00404	cytochrome c oxidase cbb3-type subunit I [EC:7.1.1.9]								Cytochrome C and Quinol oxidase polypeptide I [PF00115.23]					0
GCF_030328955.1_ASM3032895v1_genomic_NZ_JACANB010000001.1_167	GCF_030328955.1_ASM3032895v1_genomic	NZ_JACANB010000001.1	167	171815	173320	1	C	K00404	cytochrome c oxidase cbb3-type subunit I [EC:7.1.1.9]								Cytochrome C and Quinol oxidase polypeptide I [PF00115.23]					0
GCF_030328995.1_ASM3032899v1_genomic_NZ_JACAND010000001.1_37	GCF_030328995.1_ASM3032899v1_genomic	NZ_JACAND010000001.1	37	39219	40724	1	C	K00404	cytochrome c oxidase cbb3-type subunit I [EC:7.1.1.9]								Cytochrome C and Quinol oxidase polypeptide I [PF00115.23]					0
GCF_030329025.1_ASM3032902v1_genomic_NZ_JACANE010000001.1_104	GCF_030329025.1_ASM3032902v1_genomic	NZ_JACANE010000001.1	104	118107	119612	-1	C	K00404	cytochrome c oxidase cbb3-type subunit I [EC:7.1.1.9]								Cytochrome C and Quinol oxidase polypeptide I [PF00115.23]					0
GCF_001267175.1_ASM126717v1_genomic_NZ_CP012358.1_941	GCF_001267175.1_ASM126717v1_genomic	NZ_CP012358.1	941	991025	991636	1	C	K00405	cytochrome c oxidase cbb3-type subunit II								Cytochrome C oxidase, mono-heme subunit/FixO [PF02433.18]					1
GCF_001267195.1_ASM126719v1_genomic_NZ_CP012359.1_867	GCF_001267195.1_ASM126719v1_genomic	NZ_CP012359.1	867	909514	910125	1	C	K00405	cytochrome c oxidase cbb3-type subunit II								Cytochrome C oxidase, mono-heme subunit/FixO [PF02433.18]					1
GCF_001267215.1_ASM126721v1_genomic_NZ_CP012360.1_2068	GCF_001267215.1_ASM126721v1_genomic	NZ_CP012360.1	2068	2198419	2199030	1	C	K00405	cytochrome c oxidase cbb3-type subunit II								Cytochrome C oxidase, mono-heme subunit/FixO [PF02433.18]					1
GCF_001267255.1_ASM126725v1_genomic_NZ_CP012362.1_107	GCF_001267255.1_ASM126725v1_genomic	NZ_CP012362.1	107	122737	123348	-1	C	K00405	cytochrome c oxidase cbb3-type subunit II								Cytochrome C oxidase, mono-heme subunit/FixO [PF02433.18]					1
GCF_001267275.1_ASM126727v1_genomic_NZ_CP012363.1_605	GCF_001267275.1_ASM126727v1_genomic	NZ_CP012363.1	605	649805	650416	1	C	K00405	cytochrome c oxidase cbb3-type subunit II								Cytochrome C oxidase, mono-heme subunit/FixO [PF02433.18]					1
GCF_001267295.1_ASM126729v1_genomic_NZ_CP012364.1_513	GCF_001267295.1_ASM126729v1_genomic	NZ_CP012364.1	513	543422	544033	1	C	K00405	cytochrome c oxidase cbb3-type subunit II								Cytochrome C oxidase, mono-heme subunit/FixO [PF02433.18]					1
GCF_001267315.1_ASM126731v1_genomic_NZ_CP012365.1_548	GCF_001267315.1_ASM126731v1_genomic	NZ_CP012365.1	548	581511	582122	1	C	K00405	cytochrome c oxidase cbb3-type subunit II								Cytochrome C oxidase, mono-heme subunit/FixO [PF02433.18]					1
GCF_030328955.1_ASM3032895v1_genomic_NZ_JACANB010000001.1_168	GCF_030328955.1_ASM3032895v1_genomic	NZ_JACANB010000001.1	168	173323	173934	1	C	K00405	cytochrome c oxidase cbb3-type subunit II								Cytochrome C oxidase, mono-heme subunit/FixO [PF02433.18]					1
GCF_030328995.1_ASM3032899v1_genomic_NZ_JACAND010000001.1_38	GCF_030328995.1_ASM3032899v1_genomic	NZ_JACAND010000001.1	38	40727	41338	1	C	K00405	cytochrome c oxidase cbb3-type subunit II								Cytochrome C oxidase, mono-heme subunit/FixO [PF02433.18]					1
GCF_030329025.1_ASM3032902v1_genomic_NZ_JACANE010000001.1_103	GCF_030329025.1_ASM3032902v1_genomic	NZ_JACANE010000001.1	103	117493	118104	-1	C	K00405	cytochrome c oxidase cbb3-type subunit II								Cytochrome C oxidase, mono-heme subunit/FixO [PF02433.18]					1
GCF_001267175.1_ASM126717v1_genomic_NZ_CP012358.1_942	GCF_001267175.1_ASM126717v1_genomic	NZ_CP012358.1	942	991825	992739	1	C	K00406	cytochrome c oxidase cbb3-type subunit III								N-terminal domain of cytochrome oxidase-cbb3, FixP [PF14715.9]; Cytochrome C oxidase, cbb3-type, subunit III [PF13442.9]; Cytochrome c [PF00034.24]					2
GCF_001267195.1_ASM126719v1_genomic_NZ_CP012359.1_868	GCF_001267195.1_ASM126719v1_genomic	NZ_CP012359.1	868	910314	911228	1	C	K00406	cytochrome c oxidase cbb3-type subunit III								N-terminal domain of cytochrome oxidase-cbb3, FixP [PF14715.9]; Cytochrome C oxidase, cbb3-type, subunit III [PF13442.9]; Cytochrome c [PF00034.24]					2
GCF_001267215.1_ASM126721v1_genomic_NZ_CP012360.1_2069	GCF_001267215.1_ASM126721v1_genomic	NZ_CP012360.1	2069	2199219	2200133	1	C	K00406	cytochrome c oxidase cbb3-type subunit III								N-terminal domain of cytochrome oxidase-cbb3, FixP [PF14715.9]; Cytochrome C oxidase, cbb3-type, subunit III [PF13442.9]; Cytochrome c [PF00034.24]					2
GCF_001267255.1_ASM126725v1_genomic_NZ_CP012362.1_106	GCF_001267255.1_ASM126725v1_genomic	NZ_CP012362.1	106	121634	122548	-1	C	K00406	cytochrome c oxidase cbb3-type subunit III								N-terminal domain of cytochrome oxidase-cbb3, FixP [PF14715.9]; Cytochrome C oxidase, cbb3-type, subunit III [PF13442.9]; Cytochrome c [PF00034.24]					2
GCF_001267275.1_ASM126727v1_genomic_NZ_CP012363.1_606	GCF_001267275.1_ASM126727v1_genomic	NZ_CP012363.1	606	650605	651519	1	C	K00406	cytochrome c oxidase cbb3-type subunit III								N-terminal domain of cytochrome oxidase-cbb3, FixP [PF14715.9]; Cytochrome C oxidase, cbb3-type, subunit III [PF13442.9]; Cytochrome c [PF00034.24]					2
GCF_001267295.1_ASM126729v1_genomic_NZ_CP012364.1_514	GCF_001267295.1_ASM126729v1_genomic	NZ_CP012364.1	514	544222	545136	1	C	K00406	cytochrome c oxidase cbb3-type subunit III								N-terminal domain of cytochrome oxidase-cbb3, FixP [PF14715.9]; Cytochrome C oxidase, cbb3-type, subunit III [PF13442.9]; Cytochrome c [PF00034.24]					2
GCF_001267315.1_ASM126731v1_genomic_NZ_CP012365.1_549	GCF_001267315.1_ASM126731v1_genomic	NZ_CP012365.1	549	582311	583225	1	C	K00406	cytochrome c oxidase cbb3-type subunit III								N-terminal domain of cytochrome oxidase-cbb3, FixP [PF14715.9]; Cytochrome C oxidase, cbb3-type, subunit III [PF13442.9]; Cytochrome c [PF00034.24]					2
GCF_030328955.1_ASM3032895v1_genomic_NZ_JACANB010000001.1_169	GCF_030328955.1_ASM3032895v1_genomic	NZ_JACANB010000001.1	169	174123	175037	1	C	K00406	cytochrome c oxidase cbb3-type subunit III								N-terminal domain of cytochrome oxidase-cbb3, FixP [PF14715.9]; Cytochrome C oxidase, cbb3-type, subunit III [PF13442.9]; Cytochrome c [PF00034.24]					2
GCF_030328995.1_ASM3032899v1_genomic_NZ_JACAND010000001.1_39	GCF_030328995.1_ASM3032899v1_genomic	NZ_JACAND010000001.1	39	41527	42441	1	C	K00406	cytochrome c oxidase cbb3-type subunit III								N-terminal domain of cytochrome oxidase-cbb3, FixP [PF14715.9]; Cytochrome C oxidase, cbb3-type, subunit III [PF13442.9]; Cytochrome c [PF00034.24]					2
GCF_030329025.1_ASM3032902v1_genomic_NZ_JACANE010000001.1_102	GCF_030329025.1_ASM3032902v1_genomic	NZ_JACANE010000001.1	102	116390	117304	-1	C	K00406	cytochrome c oxidase cbb3-type subunit III								N-terminal domain of cytochrome oxidase-cbb3, FixP [PF14715.9]; Cytochrome C oxidase, cbb3-type, subunit III [PF13442.9]; Cytochrome c [PF00034.24]					2
GCF_001267175.1_ASM126717v1_genomic_NZ_CP012358.1_1122	GCF_001267175.1_ASM126717v1_genomic	NZ_CP012358.1	1122	1190826	1191419	-1	C	K00411	ubiquinol-cytochrome c reductase iron-sulfur subunit [EC:7.1.1.8]								Ubiquitinol-cytochrome C reductase Fe-S subunit TAT signal [PF10399.12]; Rieske [2Fe-2S] domain [PF00355.29]					0
GCF_001267195.1_ASM126719v1_genomic_NZ_CP012359.1_2098	GCF_001267195.1_ASM126719v1_genomic	NZ_CP012359.1	2098	2217090	2217683	1	C	K00411	ubiquinol-cytochrome c reductase iron-sulfur subunit [EC:7.1.1.8]								Ubiquitinol-cytochrome C reductase Fe-S subunit TAT signal [PF10399.12]; Rieske [2Fe-2S] domain [PF00355.29]					0
GCF_001267215.1_ASM126721v1_genomic_NZ_CP012360.1_55	GCF_001267215.1_ASM126721v1_genomic	NZ_CP012360.1	55	64464	65057	-1	C	K00411	ubiquinol-cytochrome c reductase iron-sulfur subunit [EC:7.1.1.8]								Ubiquitinol-cytochrome C reductase Fe-S subunit TAT signal [PF10399.12]; Rieske [2Fe-2S] domain [PF00355.29]					0
GCF_001267255.1_ASM126725v1_genomic_NZ_CP012362.1_1054	GCF_001267255.1_ASM126725v1_genomic	NZ_CP012362.1	1054	1137147	1137740	-1	C	K00411	ubiquinol-cytochrome c reductase iron-sulfur subunit [EC:7.1.1.8]								Ubiquitinol-cytochrome C reductase Fe-S subunit TAT signal [PF10399.12]; Rieske [2Fe-2S] domain [PF00355.29]					0
GCF_001267275.1_ASM126727v1_genomic_NZ_CP012363.1_1821	GCF_001267275.1_ASM126727v1_genomic	NZ_CP012363.1	1821	1957107	1957700	1	C	K00411	ubiquinol-cytochrome c reductase iron-sulfur subunit [EC:7.1.1.8]								Ubiquitinol-cytochrome C reductase Fe-S subunit TAT signal [PF10399.12]; Rieske [2Fe-2S] domain [PF00355.29]					0
GCF_001267295.1_ASM126729v1_genomic_NZ_CP012364.1_1821	GCF_001267295.1_ASM126729v1_genomic	NZ_CP012364.1	1821	1928858	1929451	1	C	K00411	ubiquinol-cytochrome c reductase iron-sulfur subunit [EC:7.1.1.8]								Ubiquitinol-cytochrome C reductase Fe-S subunit TAT signal [PF10399.12]; Rieske [2Fe-2S] domain [PF00355.29]					0
GCF_001267315.1_ASM126731v1_genomic_NZ_CP012365.1_730	GCF_001267315.1_ASM126731v1_genomic	NZ_CP012365.1	730	776901	777494	-1	C	K00411	ubiquinol-cytochrome c reductase iron-sulfur subunit [EC:7.1.1.8]								Ubiquitinol-cytochrome C reductase Fe-S subunit TAT signal [PF10399.12]; Rieske [2Fe-2S] domain [PF00355.29]					0
GCF_030328955.1_ASM3032895v1_genomic_NZ_JACANB010000002.1_53	GCF_030328955.1_ASM3032895v1_genomic	NZ_JACANB010000002.1	53	54208	54801	-1	C	K00411	ubiquinol-cytochrome c reductase iron-sulfur subunit [EC:7.1.1.8]								Ubiquitinol-cytochrome C reductase Fe-S subunit TAT signal [PF10399.12]; Rieske [2Fe-2S] domain [PF00355.29]					0
GCF_030328995.1_ASM3032899v1_genomic_NZ_JACAND010000020.1_40	GCF_030328995.1_ASM3032899v1_genomic	NZ_JACAND010000020.1	40	34074	34667	1	C	K00411	ubiquinol-cytochrome c reductase iron-sulfur subunit [EC:7.1.1.8]								Ubiquitinol-cytochrome C reductase Fe-S subunit TAT signal [PF10399.12]; Rieske [2Fe-2S] domain [PF00355.29]					0
GCF_030329025.1_ASM3032902v1_genomic_NZ_JACANE010000003.1_7	GCF_030329025.1_ASM3032902v1_genomic	NZ_JACANE010000003.1	7	6516	7109	-1	C	K00411	ubiquinol-cytochrome c reductase iron-sulfur subunit [EC:7.1.1.8]								Ubiquitinol-cytochrome C reductase Fe-S subunit TAT signal [PF10399.12]; Rieske [2Fe-2S] domain [PF00355.29]					0
GCF_001267175.1_ASM126717v1_genomic_NZ_CP012358.1_1121	GCF_001267175.1_ASM126717v1_genomic	NZ_CP012358.1	1121	1189615	1190826	-1	C	K00412	ubiquinol-cytochrome c reductase cytochrome b subunit								Cytochrome b/b6/petB [PF00033.22]; Cytochrome b(N-terminal)/b6/petB [PF13631.9]; Cytochrome b(C-terminal)/b6/petD [PF00032.20]					0
GCF_001267195.1_ASM126719v1_genomic_NZ_CP012359.1_2099	GCF_001267195.1_ASM126719v1_genomic	NZ_CP012359.1	2099	2217683	2218894	1	C	K00412	ubiquinol-cytochrome c reductase cytochrome b subunit								Cytochrome b/b6/petB [PF00033.22]; Cytochrome b(N-terminal)/b6/petB [PF13631.9]; Cytochrome b(C-terminal)/b6/petD [PF00032.20]					0
GCF_001267215.1_ASM126721v1_genomic_NZ_CP012360.1_54	GCF_001267215.1_ASM126721v1_genomic	NZ_CP012360.1	54	63253	64464	-1	C	K00412	ubiquinol-cytochrome c reductase cytochrome b subunit								Cytochrome b/b6/petB [PF00033.22]; Cytochrome b(N-terminal)/b6/petB [PF13631.9]; Cytochrome b(C-terminal)/b6/petD [PF00032.20]					0
GCF_001267255.1_ASM126725v1_genomic_NZ_CP012362.1_1053	GCF_001267255.1_ASM126725v1_genomic	NZ_CP012362.1	1053	1135936	1137147	-1	C	K00412	ubiquinol-cytochrome c reductase cytochrome b subunit								Cytochrome b/b6/petB [PF00033.22]; Cytochrome b(N-terminal)/b6/petB [PF13631.9]; Cytochrome b(C-terminal)/b6/petD [PF00032.20]					0
GCF_001267275.1_ASM126727v1_genomic_NZ_CP012363.1_1822	GCF_001267275.1_ASM126727v1_genomic	NZ_CP012363.1	1822	1957700	1958911	1	C	K00412	ubiquinol-cytochrome c reductase cytochrome b subunit								Cytochrome b/b6/petB [PF00033.22]; Cytochrome b(N-terminal)/b6/petB [PF13631.9]; Cytochrome b(C-terminal)/b6/petD [PF00032.20]					0
GCF_001267295.1_ASM126729v1_genomic_NZ_CP012364.1_1822	GCF_001267295.1_ASM126729v1_genomic	NZ_CP012364.1	1822	1929451	1930662	1	C	K00412	ubiquinol-cytochrome c reductase cytochrome b subunit								Cytochrome b/b6/petB [PF00033.22]; Cytochrome b(N-terminal)/b6/petB [PF13631.9]; Cytochrome b(C-terminal)/b6/petD [PF00032.20]					0
GCF_001267315.1_ASM126731v1_genomic_NZ_CP012365.1_729	GCF_001267315.1_ASM126731v1_genomic	NZ_CP012365.1	729	775690	776901	-1	C	K00412	ubiquinol-cytochrome c reductase cytochrome b subunit								Cytochrome b/b6/petB [PF00033.22]; Cytochrome b(N-terminal)/b6/petB [PF13631.9]; Cytochrome b(C-terminal)/b6/petD [PF00032.20]					0
GCF_030328955.1_ASM3032895v1_genomic_NZ_JACANB010000002.1_52	GCF_030328955.1_ASM3032895v1_genomic	NZ_JACANB010000002.1	52	52997	54208	-1	C	K00412	ubiquinol-cytochrome c reductase cytochrome b subunit								Cytochrome b/b6/petB [PF00033.22]; Cytochrome b(N-terminal)/b6/petB [PF13631.9]; Cytochrome b(C-terminal)/b6/petD [PF00032.20]					0
GCF_030328995.1_ASM3032899v1_genomic_NZ_JACAND010000020.1_41	GCF_030328995.1_ASM3032899v1_genomic	NZ_JACAND010000020.1	41	34667	35878	1	C	K00412	ubiquinol-cytochrome c reductase cytochrome b subunit								Cytochrome b/b6/petB [PF00033.22]; Cytochrome b(N-terminal)/b6/petB [PF13631.9]; Cytochrome b(C-terminal)/b6/petD [PF00032.20]					0
GCF_030329025.1_ASM3032902v1_genomic_NZ_JACANE010000003.1_6	GCF_030329025.1_ASM3032902v1_genomic	NZ_JACANE010000003.1	6	5305	6516	-1	C	K00412	ubiquinol-cytochrome c reductase cytochrome b subunit								Cytochrome b/b6/petB [PF00033.22]; Cytochrome b(N-terminal)/b6/petB [PF13631.9]; Cytochrome b(C-terminal)/b6/petD [PF00032.20]					0
GCF_001267175.1_ASM126717v1_genomic_NZ_CP012358.1_1120	GCF_001267175.1_ASM126717v1_genomic	NZ_CP012358.1	1120	1188830	1189615	-1	C	K00413	ubiquinol-cytochrome c reductase cytochrome c1 subunit								Cytochrome C1 family [PF02167.18]					1
GCF_001267195.1_ASM126719v1_genomic_NZ_CP012359.1_2100	GCF_001267195.1_ASM126719v1_genomic	NZ_CP012359.1	2100	2218894	2219679	1	C	K00413	ubiquinol-cytochrome c reductase cytochrome c1 subunit								Cytochrome C1 family [PF02167.18]					1
GCF_001267215.1_ASM126721v1_genomic_NZ_CP012360.1_53	GCF_001267215.1_ASM126721v1_genomic	NZ_CP012360.1	53	62468	63253	-1	C	K00413	ubiquinol-cytochrome c reductase cytochrome c1 subunit								Cytochrome C1 family [PF02167.18]					1
GCF_001267255.1_ASM126725v1_genomic_NZ_CP012362.1_1052	GCF_001267255.1_ASM126725v1_genomic	NZ_CP012362.1	1052	1135151	1135936	-1	C	K00413	ubiquinol-cytochrome c reductase cytochrome c1 subunit								Cytochrome C1 family [PF02167.18]					1
GCF_001267275.1_ASM126727v1_genomic_NZ_CP012363.1_1823	GCF_001267275.1_ASM126727v1_genomic	NZ_CP012363.1	1823	1958911	1959696	1	C	K00413	ubiquinol-cytochrome c reductase cytochrome c1 subunit								Cytochrome C1 family [PF02167.18]					1
GCF_001267295.1_ASM126729v1_genomic_NZ_CP012364.1_1823	GCF_001267295.1_ASM126729v1_genomic	NZ_CP012364.1	1823	1930662	1931447	1	C	K00413	ubiquinol-cytochrome c reductase cytochrome c1 subunit								Cytochrome C1 family [PF02167.18]					1
GCF_001267315.1_ASM126731v1_genomic_NZ_CP012365.1_728	GCF_001267315.1_ASM126731v1_genomic	NZ_CP012365.1	728	774905	775690	-1	C	K00413	ubiquinol-cytochrome c reductase cytochrome c1 subunit								Cytochrome C1 family [PF02167.18]					1
GCF_030328955.1_ASM3032895v1_genomic_NZ_JACANB010000002.1_51	GCF_030328955.1_ASM3032895v1_genomic	NZ_JACANB010000002.1	51	52212	52997	-1	C	K00413	ubiquinol-cytochrome c reductase cytochrome c1 subunit								Cytochrome C1 family [PF02167.18]					1
GCF_030328995.1_ASM3032899v1_genomic_NZ_JACAND010000020.1_42	GCF_030328995.1_ASM3032899v1_genomic	NZ_JACAND010000020.1	42	35878	36663	1	C	K00413	ubiquinol-cytochrome c reductase cytochrome c1 subunit								Cytochrome C1 family [PF02167.18]					1
GCF_030329025.1_ASM3032902v1_genomic_NZ_JACANE010000003.1_5	GCF_030329025.1_ASM3032902v1_genomic	NZ_JACANE010000003.1	5	4520	5305	-1	C	K00413	ubiquinol-cytochrome c reductase cytochrome c1 subunit								Cytochrome C1 family [PF02167.18]					1
GCF_001267175.1_ASM126717v1_genomic_NZ_CP012358.1_1065	GCF_001267175.1_ASM126717v1_genomic	NZ_CP012358.1	1065	1132064	1132180	1	C	K00424	cytochrome bd-I ubiquinol oxidase subunit X [EC:7.1.1.7]								Membrane bound YbgT-like protein [PF08173.14]					0
GCF_001267195.1_ASM126719v1_genomic_NZ_CP012359.1_2142	GCF_001267195.1_ASM126719v1_genomic	NZ_CP012359.1	2142	2264664	2264780	-1	C	K00424	cytochrome bd-I ubiquinol oxidase subunit X [EC:7.1.1.7]								Membrane bound YbgT-like protein [PF08173.14]					0
GCF_001267215.1_ASM126721v1_genomic_NZ_CP012360.1_12	GCF_001267215.1_ASM126721v1_genomic	NZ_CP012360.1	12	17334	17450	1	C	K00424	cytochrome bd-I ubiquinol oxidase subunit X [EC:7.1.1.7]								Membrane bound YbgT-like protein [PF08173.14]					0
GCF_001267255.1_ASM126725v1_genomic_NZ_CP012362.1_1011	GCF_001267255.1_ASM126725v1_genomic	NZ_CP012362.1	1011	1090017	1090133	1	C	K00424	cytochrome bd-I ubiquinol oxidase subunit X [EC:7.1.1.7]								Membrane bound YbgT-like protein [PF08173.14]					0
GCF_001267275.1_ASM126727v1_genomic_NZ_CP012363.1_1865	GCF_001267275.1_ASM126727v1_genomic	NZ_CP012363.1	1865	2004766	2004882	-1	C	K00424	cytochrome bd-I ubiquinol oxidase subunit X [EC:7.1.1.7]								Membrane bound YbgT-like protein [PF08173.14]					0
GCF_001267295.1_ASM126729v1_genomic_NZ_CP012364.1_1865	GCF_001267295.1_ASM126729v1_genomic	NZ_CP012364.1	1865	1976446	1976562	-1	C	K00424	cytochrome bd-I ubiquinol oxidase subunit X [EC:7.1.1.7]								Membrane bound YbgT-like protein [PF08173.14]					0
GCF_001267315.1_ASM126731v1_genomic_NZ_CP012365.1_662	GCF_001267315.1_ASM126731v1_genomic	NZ_CP012365.1	662	711715	711831	1	C	K00424	cytochrome bd-I ubiquinol oxidase subunit X [EC:7.1.1.7]								Membrane bound YbgT-like protein [PF08173.14]					0
GCF_030328955.1_ASM3032895v1_genomic_NZ_JACANB010000002.1_8	GCF_030328955.1_ASM3032895v1_genomic	NZ_JACANB010000002.1	8	7063	7179	1	C	K00424	cytochrome bd-I ubiquinol oxidase subunit X [EC:7.1.1.7]								Membrane bound YbgT-like protein [PF08173.14]					0
GCF_030328995.1_ASM3032899v1_genomic_NZ_JACAND010000017.1_41	GCF_030328995.1_ASM3032899v1_genomic	NZ_JACAND010000017.1	41	42087	42203	-1	C	K00424	cytochrome bd-I ubiquinol oxidase subunit X [EC:7.1.1.7]								Membrane bound YbgT-like protein [PF08173.14]					0
GCF_030329025.1_ASM3032902v1_genomic_NZ_JACANE010000010.1_37	GCF_030329025.1_ASM3032902v1_genomic	NZ_JACANE010000010.1	37	41791	41907	-1	C	K00424	cytochrome bd-I ubiquinol oxidase subunit X [EC:7.1.1.7]								Membrane bound YbgT-like protein [PF08173.14]					0
GCF_001267175.1_ASM126717v1_genomic_NZ_CP012358.1_1063	GCF_001267175.1_ASM126717v1_genomic	NZ_CP012358.1	1063	1129296	1130864	1	C	K00425	cytochrome bd ubiquinol oxidase subunit I [EC:7.1.1.7]								Cytochrome bd terminal oxidase subunit I [PF01654.20]					0
GCF_001267195.1_ASM126719v1_genomic_NZ_CP012359.1_2144	GCF_001267195.1_ASM126719v1_genomic	NZ_CP012359.1	2144	2265980	2267548	-1	C	K00425	cytochrome bd ubiquinol oxidase subunit I [EC:7.1.1.7]								Cytochrome bd terminal oxidase subunit I [PF01654.20]					0
GCF_001267215.1_ASM126721v1_genomic_NZ_CP012360.1_10	GCF_001267215.1_ASM126721v1_genomic	NZ_CP012360.1	10	14566	16134	1	C	K00425	cytochrome bd ubiquinol oxidase subunit I [EC:7.1.1.7]								Cytochrome bd terminal oxidase subunit I [PF01654.20]					0
GCF_001267255.1_ASM126725v1_genomic_NZ_CP012362.1_1009	GCF_001267255.1_ASM126725v1_genomic	NZ_CP012362.1	1009	1087249	1088817	1	C	K00425	cytochrome bd ubiquinol oxidase subunit I [EC:7.1.1.7]								Cytochrome bd terminal oxidase subunit I [PF01654.20]					0
GCF_001267275.1_ASM126727v1_genomic_NZ_CP012363.1_1867	GCF_001267275.1_ASM126727v1_genomic	NZ_CP012363.1	1867	2006082	2007650	-1	C	K00425	cytochrome bd ubiquinol oxidase subunit I [EC:7.1.1.7]								Cytochrome bd terminal oxidase subunit I [PF01654.20]					0
GCF_001267275.1_ASM126727v1_genomic_NZ_CP012363.1_1869	GCF_001267275.1_ASM126727v1_genomic	NZ_CP012363.1	1869	2009530	2011149	-1	C	K00425	cytochrome bd ubiquinol oxidase subunit I [EC:7.1.1.7]								Cytochrome bd terminal oxidase subunit I [PF01654.20]; Protein of unknown function (DUF2788) [PF10981.11]					0
GCF_001267295.1_ASM126729v1_genomic_NZ_CP012364.1_1867	GCF_001267295.1_ASM126729v1_genomic	NZ_CP012364.1	1867	1977762	1979330	-1	C	K00425	cytochrome bd ubiquinol oxidase subunit I [EC:7.1.1.7]								Cytochrome bd terminal oxidase subunit I [PF01654.20]					0
GCF_001267315.1_ASM126731v1_genomic_NZ_CP012365.1_660	GCF_001267315.1_ASM126731v1_genomic	NZ_CP012365.1	660	708947	710515	1	C	K00425	cytochrome bd ubiquinol oxidase subunit I [EC:7.1.1.7]								Cytochrome bd terminal oxidase subunit I [PF01654.20]					0
GCF_030328955.1_ASM3032895v1_genomic_NZ_JACANB010000002.1_6	GCF_030328955.1_ASM3032895v1_genomic	NZ_JACANB010000002.1	6	4295	5863	1	C	K00425	cytochrome bd ubiquinol oxidase subunit I [EC:7.1.1.7]								Cytochrome bd terminal oxidase subunit I [PF01654.20]					0
GCF_030328995.1_ASM3032899v1_genomic_NZ_JACAND010000017.1_43	GCF_030328995.1_ASM3032899v1_genomic	NZ_JACAND010000017.1	43	43403	44971	-1	C	K00425	cytochrome bd ubiquinol oxidase subunit I [EC:7.1.1.7]								Cytochrome bd terminal oxidase subunit I [PF01654.20]					0
GCF_030329025.1_ASM3032902v1_genomic_NZ_JACANE010000010.1_39	GCF_030329025.1_ASM3032902v1_genomic	NZ_JACANE010000010.1	39	43107	44675	-1	C	K00425	cytochrome bd ubiquinol oxidase subunit I [EC:7.1.1.7]								Cytochrome bd terminal oxidase subunit I [PF01654.20]					0
GCF_001267175.1_ASM126717v1_genomic_NZ_CP012358.1_1064	GCF_001267175.1_ASM126717v1_genomic	NZ_CP012358.1	1064	1130876	1132009	1	C	K00426	cytochrome bd ubiquinol oxidase subunit II [EC:7.1.1.7]								Cytochrome bd terminal oxidase subunit II [PF02322.18]					0
GCF_001267195.1_ASM126719v1_genomic_NZ_CP012359.1_2143	GCF_001267195.1_ASM126719v1_genomic	NZ_CP012359.1	2143	2264835	2265968	-1	C	K00426	cytochrome bd ubiquinol oxidase subunit II [EC:7.1.1.7]								Cytochrome bd terminal oxidase subunit II [PF02322.18]					0
GCF_001267215.1_ASM126721v1_genomic_NZ_CP012360.1_11	GCF_001267215.1_ASM126721v1_genomic	NZ_CP012360.1	11	16146	17279	1	C	K00426	cytochrome bd ubiquinol oxidase subunit II [EC:7.1.1.7]								Cytochrome bd terminal oxidase subunit II [PF02322.18]					0
GCF_001267255.1_ASM126725v1_genomic_NZ_CP012362.1_1010	GCF_001267255.1_ASM126725v1_genomic	NZ_CP012362.1	1010	1088829	1089962	1	C	K00426	cytochrome bd ubiquinol oxidase subunit II [EC:7.1.1.7]								Cytochrome bd terminal oxidase subunit II [PF02322.18]					0
GCF_001267275.1_ASM126727v1_genomic_NZ_CP012363.1_1866	GCF_001267275.1_ASM126727v1_genomic	NZ_CP012363.1	1866	2004937	2006070	-1	C	K00426	cytochrome bd ubiquinol oxidase subunit II [EC:7.1.1.7]								Cytochrome bd terminal oxidase subunit II [PF02322.18]					0
GCF_001267295.1_ASM126729v1_genomic_NZ_CP012364.1_1866	GCF_001267295.1_ASM126729v1_genomic	NZ_CP012364.1	1866	1976617	1977750	-1	C	K00426	cytochrome bd ubiquinol oxidase subunit II [EC:7.1.1.7]								Cytochrome bd terminal oxidase subunit II [PF02322.18]					0
GCF_001267315.1_ASM126731v1_genomic_NZ_CP012365.1_661	GCF_001267315.1_ASM126731v1_genomic	NZ_CP012365.1	661	710527	711660	1	C	K00426	cytochrome bd ubiquinol oxidase subunit II [EC:7.1.1.7]								Cytochrome bd terminal oxidase subunit II [PF02322.18]					0
GCF_030328955.1_ASM3032895v1_genomic_NZ_JACANB010000002.1_7	GCF_030328955.1_ASM3032895v1_genomic	NZ_JACANB010000002.1	7	5875	7008	1	C	K00426	cytochrome bd ubiquinol oxidase subunit II [EC:7.1.1.7]								Cytochrome bd terminal oxidase subunit II [PF02322.18]					0
GCF_030328995.1_ASM3032899v1_genomic_NZ_JACAND010000017.1_42	GCF_030328995.1_ASM3032899v1_genomic	NZ_JACAND010000017.1	42	42258	43391	-1	C	K00426	cytochrome bd ubiquinol oxidase subunit II [EC:7.1.1.7]								Cytochrome bd terminal oxidase subunit II [PF02322.18]					0
GCF_030329025.1_ASM3032902v1_genomic_NZ_JACANE010000010.1_38	GCF_030329025.1_ASM3032902v1_genomic	NZ_JACANE010000010.1	38	41962	43095	-1	C	K00426	cytochrome bd ubiquinol oxidase subunit II [EC:7.1.1.7]								Cytochrome bd terminal oxidase subunit II [PF02322.18]					0
GCF_001267175.1_ASM126717v1_genomic_NZ_CP012358.1_1604	GCF_001267175.1_ASM126717v1_genomic	NZ_CP012358.1	1604	1678197	1679192	-1	C	K00428	cytochrome c peroxidase [EC:1.11.1.5]								Di-haem cytochrome c peroxidase [PF03150.17]; Di-haem oxidoreductase, putative peroxidase [PF06537.14]					2
GCF_001267175.1_ASM126717v1_genomic_NZ_CP012358.1_1701	GCF_001267175.1_ASM126717v1_genomic	NZ_CP012358.1	1701	1781107	1782180	1	C	K00428	cytochrome c peroxidase [EC:1.11.1.5]								Di-haem cytochrome c peroxidase [PF03150.17]					2
GCF_001267195.1_ASM126719v1_genomic_NZ_CP012359.1_567	GCF_001267195.1_ASM126719v1_genomic	NZ_CP012359.1	567	588191	589555	-1	C	K00428	cytochrome c peroxidase [EC:1.11.1.5]								Di-haem cytochrome c peroxidase [PF03150.17]					2
GCF_001267195.1_ASM126719v1_genomic_NZ_CP012359.1_1586	GCF_001267195.1_ASM126719v1_genomic	NZ_CP012359.1	1586	1675220	1676293	-1	C	K00428	cytochrome c peroxidase [EC:1.11.1.5]								Di-haem cytochrome c peroxidase [PF03150.17]					2
GCF_001267215.1_ASM126721v1_genomic_NZ_CP012360.1_565	GCF_001267215.1_ASM126721v1_genomic	NZ_CP012360.1	565	592938	594011	1	C	K00428	cytochrome c peroxidase [EC:1.11.1.5]								Di-haem cytochrome c peroxidase [PF03150.17]					2
GCF_001267215.1_ASM126721v1_genomic_NZ_CP012360.1_1731	GCF_001267215.1_ASM126721v1_genomic	NZ_CP012360.1	1731	1839365	1840729	-1	C	K00428	cytochrome c peroxidase [EC:1.11.1.5]								Di-haem cytochrome c peroxidase [PF03150.17]					2
GCF_001267255.1_ASM126725v1_genomic_NZ_CP012362.1_417	GCF_001267255.1_ASM126725v1_genomic	NZ_CP012362.1	417	447919	449283	1	C	K00428	cytochrome c peroxidase [EC:1.11.1.5]								Di-haem cytochrome c peroxidase [PF03150.17]					2
GCF_001267255.1_ASM126725v1_genomic_NZ_CP012362.1_1537	GCF_001267255.1_ASM126725v1_genomic	NZ_CP012362.1	1537	1636044	1637117	1	C	K00428	cytochrome c peroxidase [EC:1.11.1.5]								Di-haem cytochrome c peroxidase [PF03150.17]					2
GCF_001267275.1_ASM126727v1_genomic_NZ_CP012363.1_1335	GCF_001267275.1_ASM126727v1_genomic	NZ_CP012363.1	1335	1444198	1445271	-1	C	K00428	cytochrome c peroxidase [EC:1.11.1.5]								Di-haem cytochrome c peroxidase [PF03150.17]					2
GCF_001267275.1_ASM126727v1_genomic_NZ_CP012363.1_1455	GCF_001267275.1_ASM126727v1_genomic	NZ_CP012363.1	1455	1570707	1571702	1	C	K00428	cytochrome c peroxidase [EC:1.11.1.5]								Di-haem cytochrome c peroxidase [PF03150.17]; Di-haem oxidoreductase, putative peroxidase [PF06537.14]					2
GCF_001267295.1_ASM126729v1_genomic_NZ_CP012364.1_1273	GCF_001267295.1_ASM126729v1_genomic	NZ_CP012364.1	1273	1361869	1362942	-1	C	K00428	cytochrome c peroxidase [EC:1.11.1.5]								Di-haem cytochrome c peroxidase [PF03150.17]					2
GCF_001267295.1_ASM126729v1_genomic_NZ_CP012364.1_1372	GCF_001267295.1_ASM126729v1_genomic	NZ_CP012364.1	1372	1469495	1470490	1	C	K00428	cytochrome c peroxidase [EC:1.11.1.5]								Di-haem cytochrome c peroxidase [PF03150.17]; Di-haem oxidoreductase, putative peroxidase [PF06537.14]					2
GCF_001267315.1_ASM126731v1_genomic_NZ_CP012365.1_1095	GCF_001267315.1_ASM126731v1_genomic	NZ_CP012365.1	1095	1162073	1163068	-1	C	K00428	cytochrome c peroxidase [EC:1.11.1.5]								Di-haem cytochrome c peroxidase [PF03150.17]; Di-haem oxidoreductase, putative peroxidase [PF06537.14]					2
GCF_001267315.1_ASM126731v1_genomic_NZ_CP012365.1_1224	GCF_001267315.1_ASM126731v1_genomic	NZ_CP012365.1	1224	1302555	1303628	1	C	K00428	cytochrome c peroxidase [EC:1.11.1.5]								Di-haem cytochrome c peroxidase [PF03150.17]					2
GCF_030328955.1_ASM3032895v1_genomic_NZ_JACANB010000002.1_454	GCF_030328955.1_ASM3032895v1_genomic	NZ_JACANB010000002.1	454	484328	485323	-1	C	K00428	cytochrome c peroxidase [EC:1.11.1.5]								Di-haem cytochrome c peroxidase [PF03150.17]; Di-haem oxidoreductase, putative peroxidase [PF06537.14]					2
GCF_030328955.1_ASM3032895v1_genomic_NZ_JACANB010000009.1_13	GCF_030328955.1_ASM3032895v1_genomic	NZ_JACANB010000009.1	13	17557	18630	1	C	K00428	cytochrome c peroxidase [EC:1.11.1.5]								Di-haem cytochrome c peroxidase [PF03150.17]					2
GCF_030328995.1_ASM3032899v1_genomic_NZ_JACAND010000014.1_33	GCF_030328995.1_ASM3032899v1_genomic	NZ_JACAND010000014.1	33	30363	31358	-1	C	K00428	cytochrome c peroxidase [EC:1.11.1.5]								Di-haem cytochrome c peroxidase [PF03150.17]; Di-haem oxidoreductase, putative peroxidase [PF06537.14]					2
GCF_030329025.1_ASM3032902v1_genomic_NZ_JACANE010000004.1_116	GCF_030329025.1_ASM3032902v1_genomic	NZ_JACANE010000004.1	116	114932	115927	-1	C	K00428	cytochrome c peroxidase [EC:1.11.1.5]								Di-haem cytochrome c peroxidase [PF03150.17]					2
GCF_030329025.1_ASM3032902v1_genomic_NZ_JACANE010000004.1_227	GCF_030329025.1_ASM3032902v1_genomic	NZ_JACANE010000004.1	227	239532	240605	1	C	K00428	cytochrome c peroxidase [EC:1.11.1.5]								Di-haem cytochrome c peroxidase [PF03150.17]					2
GCF_030328995.1_ASM3032899v1_genomic_NZ_JACAND010000003.1_143	GCF_030328995.1_ASM3032899v1_genomic	NZ_JACAND010000003.1	143	146008	146565	-1	C	K00432	glutathione peroxidase [EC:1.11.1.9]								Glutathione peroxidase [PF00255.22]					0
GCF_001267195.1_ASM126719v1_genomic_NZ_CP012359.1_1082	GCF_001267195.1_ASM126719v1_genomic	NZ_CP012359.1	1082	1142960	1144351	-1	C	K00441	coenzyme F420 hydrogenase subunit beta [EC:1.12.98.1]								Coenzyme F420 hydrogenase/dehydrogenase, beta subunit C terminus [PF04432.16]; Coenzyme F420 hydrogenase/dehydrogenase, beta subunit N-term [PF04422.16]; 4Fe-4S dicluster domain [PF14697.9]; 4Fe-4S dicluster domain [PF12838.10]; 4Fe-4S dicluster domain [PF13187.9]					0
GCF_001267175.1_ASM126717v1_genomic_NZ_CP012358.1_1606	GCF_001267175.1_ASM126717v1_genomic	NZ_CP012358.1	1606	1680564	1681622	-1	C	K00459	nitronate monooxygenase [EC:1.13.12.16]								Nitronate monooxygenase [PF03060.18]					0
GCF_001267175.1_ASM126717v1_genomic_NZ_CP012358.1_1695	GCF_001267175.1_ASM126717v1_genomic	NZ_CP012358.1	1695	1771309	1772379	1	C	K00459	nitronate monooxygenase [EC:1.13.12.16]								Nitronate monooxygenase [PF03060.18]					0
GCF_001267195.1_ASM126719v1_genomic_NZ_CP012359.1_1714	GCF_001267195.1_ASM126719v1_genomic	NZ_CP012359.1	1714	1818669	1819727	1	C	K00459	nitronate monooxygenase [EC:1.13.12.16]								Nitronate monooxygenase [PF03060.18]					0
GCF_001267215.1_ASM126721v1_genomic_NZ_CP012360.1_449	GCF_001267215.1_ASM126721v1_genomic	NZ_CP012360.1	449	467791	468849	-1	C	K00459	nitronate monooxygenase [EC:1.13.12.16]								Nitronate monooxygenase [PF03060.18]					0
GCF_001267215.1_ASM126721v1_genomic_NZ_CP012360.1_559	GCF_001267215.1_ASM126721v1_genomic	NZ_CP012360.1	559	583140	584210	1	C	K00459	nitronate monooxygenase [EC:1.13.12.16]								Nitronate monooxygenase [PF03060.18]					0
GCF_001267255.1_ASM126725v1_genomic_NZ_CP012362.1_1428	GCF_001267255.1_ASM126725v1_genomic	NZ_CP012362.1	1428	1522383	1523441	-1	C	K00459	nitronate monooxygenase [EC:1.13.12.16]								Nitronate monooxygenase [PF03060.18]					0
GCF_001267275.1_ASM126727v1_genomic_NZ_CP012363.1_1340	GCF_001267275.1_ASM126727v1_genomic	NZ_CP012363.1	1340	1453997	1455067	-1	C	K00459	nitronate monooxygenase [EC:1.13.12.16]								Nitronate monooxygenase [PF03060.18]					0
GCF_001267275.1_ASM126727v1_genomic_NZ_CP012363.1_1453	GCF_001267275.1_ASM126727v1_genomic	NZ_CP012363.1	1453	1568277	1569335	1	C	K00459	nitronate monooxygenase [EC:1.13.12.16]								Nitronate monooxygenase [PF03060.18]					0
GCF_001267295.1_ASM126729v1_genomic_NZ_CP012364.1_1370	GCF_001267295.1_ASM126729v1_genomic	NZ_CP012364.1	1370	1467065	1468123	1	C	K00459	nitronate monooxygenase [EC:1.13.12.16]								Nitronate monooxygenase [PF03060.18]					0
GCF_001267315.1_ASM126731v1_genomic_NZ_CP012365.1_1097	GCF_001267315.1_ASM126731v1_genomic	NZ_CP012365.1	1097	1164439	1165497	-1	C	K00459	nitronate monooxygenase [EC:1.13.12.16]								Nitronate monooxygenase [PF03060.18]					0
GCF_030328955.1_ASM3032895v1_genomic_NZ_JACANB010000002.1_456	GCF_030328955.1_ASM3032895v1_genomic	NZ_JACANB010000002.1	456	486694	487752	-1	C	K00459	nitronate monooxygenase [EC:1.13.12.16]								Nitronate monooxygenase [PF03060.18]					0
GCF_030328995.1_ASM3032899v1_genomic_NZ_JACAND010000014.1_35	GCF_030328995.1_ASM3032899v1_genomic	NZ_JACAND010000014.1	35	32729	33787	-1	C	K00459	nitronate monooxygenase [EC:1.13.12.16]								Nitronate monooxygenase [PF03060.18]					0
GCF_030329025.1_ASM3032902v1_genomic_NZ_JACANE010000004.1_118	GCF_030329025.1_ASM3032902v1_genomic	NZ_JACANE010000004.1	118	117298	118356	-1	C	K00459	nitronate monooxygenase [EC:1.13.12.16]								Nitronate monooxygenase [PF03060.18]					0
GCF_001267175.1_ASM126717v1_genomic_NZ_CP012358.1_1207	GCF_001267175.1_ASM126717v1_genomic	NZ_CP012358.1	1207	1268481	1270748	1	C	K00525	ribonucleoside-diphosphate reductase alpha chain [EC:1.17.4.1]								Ribonucleotide reductase, barrel domain [PF02867.18]; Ribonucleotide reductase, all-alpha domain [PF00317.24]; ATP cone domain [PF03477.19]					0
GCF_001267195.1_ASM126719v1_genomic_NZ_CP012359.1_2013	GCF_001267195.1_ASM126719v1_genomic	NZ_CP012359.1	2013	2137894	2140161	-1	C	K00525	ribonucleoside-diphosphate reductase alpha chain [EC:1.17.4.1]								Ribonucleotide reductase, barrel domain [PF02867.18]; Ribonucleotide reductase, all-alpha domain [PF00317.24]; ATP cone domain [PF03477.19]					0
GCF_001267215.1_ASM126721v1_genomic_NZ_CP012360.1_140	GCF_001267215.1_ASM126721v1_genomic	NZ_CP012360.1	140	142115	144382	1	C	K00525	ribonucleoside-diphosphate reductase alpha chain [EC:1.17.4.1]								Ribonucleotide reductase, barrel domain [PF02867.18]; Ribonucleotide reductase, all-alpha domain [PF00317.24]; ATP cone domain [PF03477.19]					0
GCF_001267255.1_ASM126725v1_genomic_NZ_CP012362.1_1137	GCF_001267255.1_ASM126725v1_genomic	NZ_CP012362.1	1137	1213599	1215866	1	C	K00525	ribonucleoside-diphosphate reductase alpha chain [EC:1.17.4.1]								Ribonucleotide reductase, barrel domain [PF02867.18]; Ribonucleotide reductase, all-alpha domain [PF00317.24]; ATP cone domain [PF03477.19]					0
GCF_001267275.1_ASM126727v1_genomic_NZ_CP012363.1_1738	GCF_001267275.1_ASM126727v1_genomic	NZ_CP012363.1	1738	1879005	1881272	-1	C	K00525	ribonucleoside-diphosphate reductase alpha chain [EC:1.17.4.1]								Ribonucleotide reductase, barrel domain [PF02867.18]; Ribonucleotide reductase, all-alpha domain [PF00317.24]; ATP cone domain [PF03477.19]					0
GCF_001267295.1_ASM126729v1_genomic_NZ_CP012364.1_1738	GCF_001267295.1_ASM126729v1_genomic	NZ_CP012364.1	1738	1850695	1852962	-1	C	K00525	ribonucleoside-diphosphate reductase alpha chain [EC:1.17.4.1]								Ribonucleotide reductase, barrel domain [PF02867.18]; Ribonucleotide reductase, all-alpha domain [PF00317.24]; ATP cone domain [PF03477.19]					0
GCF_001267315.1_ASM126731v1_genomic_NZ_CP012365.1_813	GCF_001267315.1_ASM126731v1_genomic	NZ_CP012365.1	813	853340	855607	1	C	K00525	ribonucleoside-diphosphate reductase alpha chain [EC:1.17.4.1]								Ribonucleotide reductase, barrel domain [PF02867.18]; Ribonucleotide reductase, all-alpha domain [PF00317.24]; ATP cone domain [PF03477.19]					0
GCF_030328955.1_ASM3032895v1_genomic_NZ_JACANB010000002.1_141	GCF_030328955.1_ASM3032895v1_genomic	NZ_JACANB010000002.1	141	135467	137734	1	C	K00525	ribonucleoside-diphosphate reductase alpha chain [EC:1.17.4.1]								Ribonucleotide reductase, barrel domain [PF02867.18]; Ribonucleotide reductase, all-alpha domain [PF00317.24]; ATP cone domain [PF03477.19]					0
GCF_030328995.1_ASM3032899v1_genomic_NZ_JACAND010000003.1_8	GCF_030328995.1_ASM3032899v1_genomic	NZ_JACAND010000003.1	8	6741	9008	1	C	K00525	ribonucleoside-diphosphate reductase alpha chain [EC:1.17.4.1]								Ribonucleotide reductase, barrel domain [PF02867.18]; Ribonucleotide reductase, all-alpha domain [PF00317.24]; ATP cone domain [PF03477.19]					0
GCF_030329025.1_ASM3032902v1_genomic_NZ_JACANE010000003.1_90	GCF_030329025.1_ASM3032902v1_genomic	NZ_JACANE010000003.1	90	82989	85256	1	C	K00525	ribonucleoside-diphosphate reductase alpha chain [EC:1.17.4.1]								Ribonucleotide reductase, barrel domain [PF02867.18]; Ribonucleotide reductase, all-alpha domain [PF00317.24]; ATP cone domain [PF03477.19]					0
GCF_001267175.1_ASM126717v1_genomic_NZ_CP012358.1_1208	GCF_001267175.1_ASM126717v1_genomic	NZ_CP012358.1	1208	1270837	1271886	1	C	K00526	ribonucleoside-diphosphate reductase beta chain [EC:1.17.4.1]								Ribonucleotide reductase, small chain [PF00268.24]					0
GCF_001267195.1_ASM126719v1_genomic_NZ_CP012359.1_2012	GCF_001267195.1_ASM126719v1_genomic	NZ_CP012359.1	2012	2136756	2137805	-1	C	K00526	ribonucleoside-diphosphate reductase beta chain [EC:1.17.4.1]								Ribonucleotide reductase, small chain [PF00268.24]					0
GCF_001267215.1_ASM126721v1_genomic_NZ_CP012360.1_141	GCF_001267215.1_ASM126721v1_genomic	NZ_CP012360.1	141	144471	145520	1	C	K00526	ribonucleoside-diphosphate reductase beta chain [EC:1.17.4.1]								Ribonucleotide reductase, small chain [PF00268.24]					0
GCF_001267255.1_ASM126725v1_genomic_NZ_CP012362.1_1138	GCF_001267255.1_ASM126725v1_genomic	NZ_CP012362.1	1138	1215955	1217004	1	C	K00526	ribonucleoside-diphosphate reductase beta chain [EC:1.17.4.1]								Ribonucleotide reductase, small chain [PF00268.24]					0
GCF_001267275.1_ASM126727v1_genomic_NZ_CP012363.1_1737	GCF_001267275.1_ASM126727v1_genomic	NZ_CP012363.1	1737	1877867	1878916	-1	C	K00526	ribonucleoside-diphosphate reductase beta chain [EC:1.17.4.1]								Ribonucleotide reductase, small chain [PF00268.24]					0
GCF_001267295.1_ASM126729v1_genomic_NZ_CP012364.1_1737	GCF_001267295.1_ASM126729v1_genomic	NZ_CP012364.1	1737	1849557	1850606	-1	C	K00526	ribonucleoside-diphosphate reductase beta chain [EC:1.17.4.1]								Ribonucleotide reductase, small chain [PF00268.24]					0
GCF_001267315.1_ASM126731v1_genomic_NZ_CP012365.1_814	GCF_001267315.1_ASM126731v1_genomic	NZ_CP012365.1	814	855696	856745	1	C	K00526	ribonucleoside-diphosphate reductase beta chain [EC:1.17.4.1]								Ribonucleotide reductase, small chain [PF00268.24]					0
GCF_030328955.1_ASM3032895v1_genomic_NZ_JACANB010000002.1_142	GCF_030328955.1_ASM3032895v1_genomic	NZ_JACANB010000002.1	142	137823	138872	1	C	K00526	ribonucleoside-diphosphate reductase beta chain [EC:1.17.4.1]								Ribonucleotide reductase, small chain [PF00268.24]					0
GCF_030328995.1_ASM3032899v1_genomic_NZ_JACAND010000003.1_9	GCF_030328995.1_ASM3032899v1_genomic	NZ_JACAND010000003.1	9	9097	10146	1	C	K00526	ribonucleoside-diphosphate reductase beta chain [EC:1.17.4.1]								Ribonucleotide reductase, small chain [PF00268.24]					0
GCF_030329025.1_ASM3032902v1_genomic_NZ_JACANE010000003.1_91	GCF_030329025.1_ASM3032902v1_genomic	NZ_JACANE010000003.1	91	85345	86394	1	C	K00526	ribonucleoside-diphosphate reductase beta chain [EC:1.17.4.1]								Ribonucleotide reductase, small chain [PF00268.24]					0
GCF_001267175.1_ASM126717v1_genomic_NZ_CP012358.1_484	GCF_001267175.1_ASM126717v1_genomic	NZ_CP012358.1	484	486134	486907	1	C	K00528	ferredoxin/flavodoxin---NADP+ reductase [EC:1.18.1.2 1.19.1.1]								Oxidoreductase FAD-binding domain [PF00970.27]; Oxidoreductase NAD-binding domain [PF00175.24]					0
GCF_001267195.1_ASM126719v1_genomic_NZ_CP012359.1_459	GCF_001267195.1_ASM126719v1_genomic	NZ_CP012359.1	459	465720	466493	1	C	K00528	ferredoxin/flavodoxin---NADP+ reductase [EC:1.18.1.2 1.19.1.1]								Oxidoreductase FAD-binding domain [PF00970.27]; Oxidoreductase NAD-binding domain [PF00175.24]					0
GCF_001267215.1_ASM126721v1_genomic_NZ_CP012360.1_1624	GCF_001267215.1_ASM126721v1_genomic	NZ_CP012360.1	1624	1716688	1717461	1	C	K00528	ferredoxin/flavodoxin---NADP+ reductase [EC:1.18.1.2 1.19.1.1]								Oxidoreductase FAD-binding domain [PF00970.27]; Oxidoreductase NAD-binding domain [PF00175.24]					0
GCF_001267255.1_ASM126725v1_genomic_NZ_CP012362.1_524	GCF_001267255.1_ASM126725v1_genomic	NZ_CP012362.1	524	570976	571749	-1	C	K00528	ferredoxin/flavodoxin---NADP+ reductase [EC:1.18.1.2 1.19.1.1]								Oxidoreductase FAD-binding domain [PF00970.27]; Oxidoreductase NAD-binding domain [PF00175.24]					0
GCF_001267275.1_ASM126727v1_genomic_NZ_CP012363.1_112	GCF_001267275.1_ASM126727v1_genomic	NZ_CP012363.1	112	106764	107537	1	C	K00528	ferredoxin/flavodoxin---NADP+ reductase [EC:1.18.1.2 1.19.1.1]								Oxidoreductase FAD-binding domain [PF00970.27]; Oxidoreductase NAD-binding domain [PF00175.24]					0
GCF_001267295.1_ASM126729v1_genomic_NZ_CP012364.1_103	GCF_001267295.1_ASM126729v1_genomic	NZ_CP012364.1	103	99151	99924	1	C	K00528	ferredoxin/flavodoxin---NADP+ reductase [EC:1.18.1.2 1.19.1.1]								Oxidoreductase FAD-binding domain [PF00970.27]; Oxidoreductase NAD-binding domain [PF00175.24]					0
GCF_001267315.1_ASM126731v1_genomic_NZ_CP012365.1_102	GCF_001267315.1_ASM126731v1_genomic	NZ_CP012365.1	102	99947	100720	1	C	K00528	ferredoxin/flavodoxin---NADP+ reductase [EC:1.18.1.2 1.19.1.1]								Oxidoreductase FAD-binding domain [PF00970.27]; Oxidoreductase NAD-binding domain [PF00175.24]					0
GCF_030328955.1_ASM3032895v1_genomic_NZ_JACANB010000003.1_252	GCF_030328955.1_ASM3032895v1_genomic	NZ_JACANB010000003.1	252	272123	272896	-1	C	K00528	ferredoxin/flavodoxin---NADP+ reductase [EC:1.18.1.2 1.19.1.1]								Oxidoreductase FAD-binding domain [PF00970.27]; Oxidoreductase NAD-binding domain [PF00175.24]					0
GCF_030328995.1_ASM3032899v1_genomic_NZ_JACAND010000013.1_24	GCF_030328995.1_ASM3032899v1_genomic	NZ_JACAND010000013.1	24	21549	22322	1	C	K00528	ferredoxin/flavodoxin---NADP+ reductase [EC:1.18.1.2 1.19.1.1]								Oxidoreductase FAD-binding domain [PF00970.27]; Oxidoreductase NAD-binding domain [PF00175.24]					0
GCF_030329025.1_ASM3032902v1_genomic_NZ_JACANE010000001.1_524	GCF_030329025.1_ASM3032902v1_genomic	NZ_JACANE010000001.1	524	568105	568878	-1	C	K00528	ferredoxin/flavodoxin---NADP+ reductase [EC:1.18.1.2 1.19.1.1]								Oxidoreductase FAD-binding domain [PF00970.27]; Oxidoreductase NAD-binding domain [PF00175.24]					0
GCF_001267175.1_ASM126717v1_genomic_NZ_CP012358.1_804	GCF_001267175.1_ASM126717v1_genomic	NZ_CP012358.1	804	847332	847682	1	C	K00537	arsenate reductase (glutaredoxin) [EC:1.20.4.1]								ArsC family [PF03960.18]					0
GCF_001267175.1_ASM126717v1_genomic_NZ_CP012358.1_958	GCF_001267175.1_ASM126717v1_genomic	NZ_CP012358.1	958	1008329	1008682	-1	C	K00537	arsenate reductase (glutaredoxin) [EC:1.20.4.1]								ArsC family [PF03960.18]					0
GCF_001267175.1_ASM126717v1_genomic_NZ_CP012358.1_2193	GCF_001267175.1_ASM126717v1_genomic	NZ_CP012358.1	2193	2303519	2303947	1	C	K00537	arsenate reductase (glutaredoxin) [EC:1.20.4.1]								ArsC family [PF03960.18]					0
GCF_001267195.1_ASM126719v1_genomic_NZ_CP012359.1_732	GCF_001267195.1_ASM126719v1_genomic	NZ_CP012359.1	732	769045	769395	1	C	K00537	arsenate reductase (glutaredoxin) [EC:1.20.4.1]								ArsC family [PF03960.18]					0
GCF_001267195.1_ASM126719v1_genomic_NZ_CP012359.1_884	GCF_001267195.1_ASM126719v1_genomic	NZ_CP012359.1	884	926815	927168	-1	C	K00537	arsenate reductase (glutaredoxin) [EC:1.20.4.1]								ArsC family [PF03960.18]					0
GCF_001267215.1_ASM126721v1_genomic_NZ_CP012360.1_1932	GCF_001267215.1_ASM126721v1_genomic	NZ_CP012360.1	1932	2058071	2058421	1	C	K00537	arsenate reductase (glutaredoxin) [EC:1.20.4.1]								ArsC family [PF03960.18]					0
GCF_001267215.1_ASM126721v1_genomic_NZ_CP012360.1_2085	GCF_001267215.1_ASM126721v1_genomic	NZ_CP012360.1	2085	2215720	2216073	-1	C	K00537	arsenate reductase (glutaredoxin) [EC:1.20.4.1]								ArsC family [PF03960.18]					0
GCF_001267255.1_ASM126725v1_genomic_NZ_CP012362.1_89	GCF_001267255.1_ASM126725v1_genomic	NZ_CP012362.1	89	105694	106047	1	C	K00537	arsenate reductase (glutaredoxin) [EC:1.20.4.1]								ArsC family [PF03960.18]					0
GCF_001267255.1_ASM126725v1_genomic_NZ_CP012362.1_246	GCF_001267255.1_ASM126725v1_genomic	NZ_CP012362.1	246	265376	265726	-1	C	K00537	arsenate reductase (glutaredoxin) [EC:1.20.4.1]								ArsC family [PF03960.18]					0
GCF_001267275.1_ASM126727v1_genomic_NZ_CP012363.1_469	GCF_001267275.1_ASM126727v1_genomic	NZ_CP012363.1	469	509454	509804	1	C	K00537	arsenate reductase (glutaredoxin) [EC:1.20.4.1]								ArsC family [PF03960.18]					0
GCF_001267275.1_ASM126727v1_genomic_NZ_CP012363.1_618	GCF_001267275.1_ASM126727v1_genomic	NZ_CP012363.1	618	663796	664149	-1	C	K00537	arsenate reductase (glutaredoxin) [EC:1.20.4.1]								ArsC family [PF03960.18]					0
GCF_001267295.1_ASM126729v1_genomic_NZ_CP012364.1_376	GCF_001267295.1_ASM126729v1_genomic	NZ_CP012364.1	376	402209	402559	1	C	K00537	arsenate reductase (glutaredoxin) [EC:1.20.4.1]								ArsC family [PF03960.18]					0
GCF_001267295.1_ASM126729v1_genomic_NZ_CP012364.1_530	GCF_001267295.1_ASM126729v1_genomic	NZ_CP012364.1	530	560725	561078	-1	C	K00537	arsenate reductase (glutaredoxin) [EC:1.20.4.1]								ArsC family [PF03960.18]					0
GCF_001267295.1_ASM126729v1_genomic_NZ_CP012364.1_788	GCF_001267295.1_ASM126729v1_genomic	NZ_CP012364.1	788	847077	847505	-1	C	K00537	arsenate reductase (glutaredoxin) [EC:1.20.4.1]								ArsC family [PF03960.18]					0
GCF_001267315.1_ASM126731v1_genomic_NZ_CP012365.1_412	GCF_001267315.1_ASM126731v1_genomic	NZ_CP012365.1	412	441222	441572	1	C	K00537	arsenate reductase (glutaredoxin) [EC:1.20.4.1]								ArsC family [PF03960.18]					0
GCF_001267315.1_ASM126731v1_genomic_NZ_CP012365.1_561	GCF_001267315.1_ASM126731v1_genomic	NZ_CP012365.1	561	595505	595858	-1	C	K00537	arsenate reductase (glutaredoxin) [EC:1.20.4.1]								ArsC family [PF03960.18]					0
GCF_030328955.1_ASM3032895v1_genomic_NZ_JACANB010000001.1_181	GCF_030328955.1_ASM3032895v1_genomic	NZ_JACANB010000001.1	181	187310	187663	-1	C	K00537	arsenate reductase (glutaredoxin) [EC:1.20.4.1]								ArsC family [PF03960.18]					0
GCF_030328955.1_ASM3032895v1_genomic_NZ_JACANB010000004.1_225	GCF_030328955.1_ASM3032895v1_genomic	NZ_JACANB010000004.1	225	238056	238406	-1	C	K00537	arsenate reductase (glutaredoxin) [EC:1.20.4.1]								ArsC family [PF03960.18]					0
GCF_030328955.1_ASM3032895v1_genomic_NZ_JACANB010000006.1_82	GCF_030328955.1_ASM3032895v1_genomic	NZ_JACANB010000006.1	82	82786	83214	1	C	K00537	arsenate reductase (glutaredoxin) [EC:1.20.4.1]								ArsC family [PF03960.18]					0
GCF_030328995.1_ASM3032899v1_genomic_NZ_JACAND010000001.1_56	GCF_030328995.1_ASM3032899v1_genomic	NZ_JACAND010000001.1	56	58043	58396	-1	C	K00537	arsenate reductase (glutaredoxin) [EC:1.20.4.1]								ArsC family [PF03960.18]					0
GCF_030328995.1_ASM3032899v1_genomic_NZ_JACAND010000006.1_60	GCF_030328995.1_ASM3032899v1_genomic	NZ_JACAND010000006.1	60	64050	64400	1	C	K00537	arsenate reductase (glutaredoxin) [EC:1.20.4.1]								ArsC family [PF03960.18]					0
GCF_030329025.1_ASM3032902v1_genomic_NZ_JACANE010000001.1_90	GCF_030329025.1_ASM3032902v1_genomic	NZ_JACANE010000001.1	90	103688	104041	1	C	K00537	arsenate reductase (glutaredoxin) [EC:1.20.4.1]								ArsC family [PF03960.18]					0
GCF_030329025.1_ASM3032902v1_genomic_NZ_JACANE010000001.1_240	GCF_030329025.1_ASM3032902v1_genomic	NZ_JACANE010000001.1	240	258157	258507	-1	C	K00537	arsenate reductase (glutaredoxin) [EC:1.20.4.1]								ArsC family [PF03960.18]					0
GCF_030329025.1_ASM3032902v1_genomic_NZ_JACANE010000004.1_215	GCF_030329025.1_ASM3032902v1_genomic	NZ_JACANE010000004.1	215	221858	222286	1	C	K00537	arsenate reductase (glutaredoxin) [EC:1.20.4.1]								ArsC family [PF03960.18]					0
GCF_001267175.1_ASM126717v1_genomic_NZ_CP012358.1_481	GCF_001267175.1_ASM126717v1_genomic	NZ_CP012358.1	481	479676	483371	-1	C	K00548	5-methyltetrahydrofolate--homocysteine methyltransferase [EC:2.1.1.13]								Vitamin B12 dependent methionine synthase, activation domain [PF02965.20]; Homocysteine S-methyltransferase [PF02574.19]; Pterin binding enzyme [PF00809.25]; B12 binding domain [PF02607.20]; B12 binding domain [PF02310.22]					0
GCF_001267195.1_ASM126719v1_genomic_NZ_CP012359.1_456	GCF_001267195.1_ASM126719v1_genomic	NZ_CP012359.1	456	459262	462957	-1	C	K00548	5-methyltetrahydrofolate--homocysteine methyltransferase [EC:2.1.1.13]								Vitamin B12 dependent methionine synthase, activation domain [PF02965.20]; Homocysteine S-methyltransferase [PF02574.19]; Pterin binding enzyme [PF00809.25]; B12 binding domain [PF02607.20]; B12 binding domain [PF02310.22]					0
GCF_001267215.1_ASM126721v1_genomic_NZ_CP012360.1_1621	GCF_001267215.1_ASM126721v1_genomic	NZ_CP012360.1	1621	1710230	1713925	-1	C	K00548	5-methyltetrahydrofolate--homocysteine methyltransferase [EC:2.1.1.13]								Vitamin B12 dependent methionine synthase, activation domain [PF02965.20]; Homocysteine S-methyltransferase [PF02574.19]; Pterin binding enzyme [PF00809.25]; B12 binding domain [PF02607.20]; B12 binding domain [PF02310.22]					0
GCF_001267255.1_ASM126725v1_genomic_NZ_CP012362.1_527	GCF_001267255.1_ASM126725v1_genomic	NZ_CP012362.1	527	574512	578207	1	C	K00548	5-methyltetrahydrofolate--homocysteine methyltransferase [EC:2.1.1.13]								Vitamin B12 dependent methionine synthase, activation domain [PF02965.20]; Homocysteine S-methyltransferase [PF02574.19]; Pterin binding enzyme [PF00809.25]; B12 binding domain [PF02607.20]; B12 binding domain [PF02310.22]					0
GCF_001267275.1_ASM126727v1_genomic_NZ_CP012363.1_109	GCF_001267275.1_ASM126727v1_genomic	NZ_CP012363.1	109	100306	104001	-1	C	K00548	5-methyltetrahydrofolate--homocysteine methyltransferase [EC:2.1.1.13]								Vitamin B12 dependent methionine synthase, activation domain [PF02965.20]; Homocysteine S-methyltransferase [PF02574.19]; Pterin binding enzyme [PF00809.25]; B12 binding domain [PF02607.20]; B12 binding domain [PF02310.22]					0
GCF_001267295.1_ASM126729v1_genomic_NZ_CP012364.1_100	GCF_001267295.1_ASM126729v1_genomic	NZ_CP012364.1	100	92693	96388	-1	C	K00548	5-methyltetrahydrofolate--homocysteine methyltransferase [EC:2.1.1.13]								Vitamin B12 dependent methionine synthase, activation domain [PF02965.20]; Homocysteine S-methyltransferase [PF02574.19]; Pterin binding enzyme [PF00809.25]; B12 binding domain [PF02607.20]; B12 binding domain [PF02310.22]					0
GCF_001267315.1_ASM126731v1_genomic_NZ_CP012365.1_99	GCF_001267315.1_ASM126731v1_genomic	NZ_CP012365.1	99	93489	97184	-1	C	K00548	5-methyltetrahydrofolate--homocysteine methyltransferase [EC:2.1.1.13]								Vitamin B12 dependent methionine synthase, activation domain [PF02965.20]; Homocysteine S-methyltransferase [PF02574.19]; Pterin binding enzyme [PF00809.25]; B12 binding domain [PF02607.20]; B12 binding domain [PF02310.22]					0
GCF_030328955.1_ASM3032895v1_genomic_NZ_JACANB010000003.1_255	GCF_030328955.1_ASM3032895v1_genomic	NZ_JACANB010000003.1	255	275659	279354	1	C	K00548	5-methyltetrahydrofolate--homocysteine methyltransferase [EC:2.1.1.13]								Vitamin B12 dependent methionine synthase, activation domain [PF02965.20]; Homocysteine S-methyltransferase [PF02574.19]; Pterin binding enzyme [PF00809.25]; B12 binding domain [PF02607.20]; B12 binding domain [PF02310.22]					0
GCF_030328995.1_ASM3032899v1_genomic_NZ_JACAND010000013.1_21	GCF_030328995.1_ASM3032899v1_genomic	NZ_JACAND010000013.1	21	15091	18786	-1	C	K00548	5-methyltetrahydrofolate--homocysteine methyltransferase [EC:2.1.1.13]								Vitamin B12 dependent methionine synthase, activation domain [PF02965.20]; Homocysteine S-methyltransferase [PF02574.19]; Pterin binding enzyme [PF00809.25]; B12 binding domain [PF02607.20]; B12 binding domain [PF02310.22]					0
GCF_030329025.1_ASM3032902v1_genomic_NZ_JACANE010000001.1_527	GCF_030329025.1_ASM3032902v1_genomic	NZ_JACANE010000001.1	527	571641	575336	1	C	K00548	5-methyltetrahydrofolate--homocysteine methyltransferase [EC:2.1.1.13]								Vitamin B12 dependent methionine synthase, activation domain [PF02965.20]; Homocysteine S-methyltransferase [PF02574.19]; Pterin binding enzyme [PF00809.25]; B12 binding domain [PF02607.20]; B12 binding domain [PF02310.22]					0
GCF_001267175.1_ASM126717v1_genomic_NZ_CP012358.1_751	GCF_001267175.1_ASM126717v1_genomic	NZ_CP012358.1	751	786957	787985	-1	C	K00549	5-methyltetrahydropteroyltriglutamate--homocysteine methyltransferase [EC:2.1.1.14]								Cobalamin-independent synthase, Catalytic domain [PF01717.21]					0
GCF_001267195.1_ASM126719v1_genomic_NZ_CP012359.1_680	GCF_001267195.1_ASM126719v1_genomic	NZ_CP012359.1	680	709344	710372	-1	C	K00549	5-methyltetrahydropteroyltriglutamate--homocysteine methyltransferase [EC:2.1.1.14]								Cobalamin-independent synthase, Catalytic domain [PF01717.21]					0
GCF_001267215.1_ASM126721v1_genomic_NZ_CP012360.1_1866	GCF_001267215.1_ASM126721v1_genomic	NZ_CP012360.1	1866	1984646	1985674	-1	C	K00549	5-methyltetrahydropteroyltriglutamate--homocysteine methyltransferase [EC:2.1.1.14]								Cobalamin-independent synthase, Catalytic domain [PF01717.21]					0
GCF_001267215.1_ASM126721v1_genomic_NZ_CP012360.1_1879	GCF_001267215.1_ASM126721v1_genomic	NZ_CP012360.1	1879	1997708	1998736	-1	C	K00549	5-methyltetrahydropteroyltriglutamate--homocysteine methyltransferase [EC:2.1.1.14]								Cobalamin-independent synthase, Catalytic domain [PF01717.21]					0
GCF_001267255.1_ASM126725v1_genomic_NZ_CP012362.1_299	GCF_001267255.1_ASM126725v1_genomic	NZ_CP012362.1	299	325036	326064	1	C	K00549	5-methyltetrahydropteroyltriglutamate--homocysteine methyltransferase [EC:2.1.1.14]								Cobalamin-independent synthase, Catalytic domain [PF01717.21]					0
GCF_001267275.1_ASM126727v1_genomic_NZ_CP012363.1_415	GCF_001267275.1_ASM126727v1_genomic	NZ_CP012363.1	415	448473	449501	-1	C	K00549	5-methyltetrahydropteroyltriglutamate--homocysteine methyltransferase [EC:2.1.1.14]								Cobalamin-independent synthase, Catalytic domain [PF01717.21]					0
GCF_001267295.1_ASM126729v1_genomic_NZ_CP012364.1_323	GCF_001267295.1_ASM126729v1_genomic	NZ_CP012364.1	323	341870	342898	-1	C	K00549	5-methyltetrahydropteroyltriglutamate--homocysteine methyltransferase [EC:2.1.1.14]								Cobalamin-independent synthase, Catalytic domain [PF01717.21]					0
GCF_001267315.1_ASM126731v1_genomic_NZ_CP012365.1_359	GCF_001267315.1_ASM126731v1_genomic	NZ_CP012365.1	359	380838	381866	-1	C	K00549	5-methyltetrahydropteroyltriglutamate--homocysteine methyltransferase [EC:2.1.1.14]								Cobalamin-independent synthase, Catalytic domain [PF01717.21]					0
GCF_030328955.1_ASM3032895v1_genomic_NZ_JACANB010000004.1_278	GCF_030328955.1_ASM3032895v1_genomic	NZ_JACANB010000004.1	278	297742	298770	1	C	K00549	5-methyltetrahydropteroyltriglutamate--homocysteine methyltransferase [EC:2.1.1.14]								Cobalamin-independent synthase, Catalytic domain [PF01717.21]					0
GCF_030328995.1_ASM3032899v1_genomic_NZ_JACAND010000006.1_8	GCF_030328995.1_ASM3032899v1_genomic	NZ_JACAND010000006.1	8	4865	5893	-1	C	K00549	5-methyltetrahydropteroyltriglutamate--homocysteine methyltransferase [EC:2.1.1.14]								Cobalamin-independent synthase, Catalytic domain [PF01717.21]					0
GCF_030329025.1_ASM3032902v1_genomic_NZ_JACANE010000001.1_293	GCF_030329025.1_ASM3032902v1_genomic	NZ_JACANE010000001.1	293	317818	318846	1	C	K00549	5-methyltetrahydropteroyltriglutamate--homocysteine methyltransferase [EC:2.1.1.14]								Cobalamin-independent synthase, Catalytic domain [PF01717.21]					0
GCF_001267175.1_ASM126717v1_genomic_NZ_CP012358.1_2341	GCF_001267175.1_ASM126717v1_genomic	NZ_CP012358.1	2341	2461750	2462493	1	C	K00554	tRNA (guanine37-N1)-methyltransferase [EC:2.1.1.228]								tRNA (Guanine-1)-methyltransferase [PF01746.24]					0
GCF_001267195.1_ASM126719v1_genomic_NZ_CP012359.1_995	GCF_001267195.1_ASM126719v1_genomic	NZ_CP012359.1	995	1049078	1049821	-1	C	K00554	tRNA (guanine37-N1)-methyltransferase [EC:2.1.1.228]								tRNA (Guanine-1)-methyltransferase [PF01746.24]					0
GCF_001267215.1_ASM126721v1_genomic_NZ_CP012360.1_1149	GCF_001267215.1_ASM126721v1_genomic	NZ_CP012360.1	1149	1218302	1219045	1	C	K00554	tRNA (guanine37-N1)-methyltransferase [EC:2.1.1.228]								tRNA (Guanine-1)-methyltransferase [PF01746.24]					0
GCF_001267255.1_ASM126725v1_genomic_NZ_CP012362.1_2130	GCF_001267255.1_ASM126725v1_genomic	NZ_CP012362.1	2130	2275563	2276306	1	C	K00554	tRNA (guanine37-N1)-methyltransferase [EC:2.1.1.228]								tRNA (Guanine-1)-methyltransferase [PF01746.24]					0
GCF_001267275.1_ASM126727v1_genomic_NZ_CP012363.1_733	GCF_001267275.1_ASM126727v1_genomic	NZ_CP012363.1	733	796053	796796	-1	C	K00554	tRNA (guanine37-N1)-methyltransferase [EC:2.1.1.228]								tRNA (Guanine-1)-methyltransferase [PF01746.24]					0
GCF_001267295.1_ASM126729v1_genomic_NZ_CP012364.1_649	GCF_001267295.1_ASM126729v1_genomic	NZ_CP012364.1	649	694872	695615	-1	C	K00554	tRNA (guanine37-N1)-methyltransferase [EC:2.1.1.228]								tRNA (Guanine-1)-methyltransferase [PF01746.24]					0
GCF_001267315.1_ASM126731v1_genomic_NZ_CP012365.1_1835	GCF_001267315.1_ASM126731v1_genomic	NZ_CP012365.1	1835	1951951	1952694	1	C	K00554	tRNA (guanine37-N1)-methyltransferase [EC:2.1.1.228]								tRNA (Guanine-1)-methyltransferase [PF01746.24]					0
GCF_030328955.1_ASM3032895v1_genomic_NZ_JACANB010000001.1_253	GCF_030328955.1_ASM3032895v1_genomic	NZ_JACANB010000001.1	253	266595	267338	-1	C	K00554	tRNA (guanine37-N1)-methyltransferase [EC:2.1.1.228]								tRNA (Guanine-1)-methyltransferase [PF01746.24]					0
GCF_030328995.1_ASM3032899v1_genomic_NZ_JACAND010000001.1_130	GCF_030328995.1_ASM3032899v1_genomic	NZ_JACAND010000001.1	130	137321	138064	-1	C	K00554	tRNA (guanine37-N1)-methyltransferase [EC:2.1.1.228]								tRNA (Guanine-1)-methyltransferase [PF01746.24]					0
GCF_030329025.1_ASM3032902v1_genomic_NZ_JACANE010000002.1_336	GCF_030329025.1_ASM3032902v1_genomic	NZ_JACANE010000002.1	336	349735	350478	1	C	K00554	tRNA (guanine37-N1)-methyltransferase [EC:2.1.1.228]								tRNA (Guanine-1)-methyltransferase [PF01746.24]					0
GCF_001267175.1_ASM126717v1_genomic_NZ_CP012358.1_2350	GCF_001267175.1_ASM126717v1_genomic	NZ_CP012358.1	2350	2468479	2469573	-1	C	K00557	tRNA (uracil-5-)-methyltransferase [EC:2.1.1.35]								tRNA (Uracil-5-)-methyltransferase [PF05958.14]					0
GCF_001267195.1_ASM126719v1_genomic_NZ_CP012359.1_986	GCF_001267195.1_ASM126719v1_genomic	NZ_CP012359.1	986	1041999	1043093	1	C	K00557	tRNA (uracil-5-)-methyltransferase [EC:2.1.1.35]								tRNA (Uracil-5-)-methyltransferase [PF05958.14]					0
GCF_001267215.1_ASM126721v1_genomic_NZ_CP012360.1_1158	GCF_001267215.1_ASM126721v1_genomic	NZ_CP012360.1	1158	1225030	1226124	-1	C	K00557	tRNA (uracil-5-)-methyltransferase [EC:2.1.1.35]								tRNA (Uracil-5-)-methyltransferase [PF05958.14]					0
GCF_001267255.1_ASM126725v1_genomic_NZ_CP012362.1_2139	GCF_001267255.1_ASM126725v1_genomic	NZ_CP012362.1	2139	2282292	2283386	-1	C	K00557	tRNA (uracil-5-)-methyltransferase [EC:2.1.1.35]								tRNA (Uracil-5-)-methyltransferase [PF05958.14]					0
GCF_001267275.1_ASM126727v1_genomic_NZ_CP012363.1_724	GCF_001267275.1_ASM126727v1_genomic	NZ_CP012363.1	724	788973	790067	1	C	K00557	tRNA (uracil-5-)-methyltransferase [EC:2.1.1.35]								tRNA (Uracil-5-)-methyltransferase [PF05958.14]					0
GCF_001267295.1_ASM126729v1_genomic_NZ_CP012364.1_636	GCF_001267295.1_ASM126729v1_genomic	NZ_CP012364.1	636	683754	684848	1	C	K00557	tRNA (uracil-5-)-methyltransferase [EC:2.1.1.35]								tRNA (Uracil-5-)-methyltransferase [PF05958.14]					0
GCF_001267295.1_ASM126729v1_genomic_NZ_CP012364.1_640	GCF_001267295.1_ASM126729v1_genomic	NZ_CP012364.1	640	687791	688885	1	C	K00557	tRNA (uracil-5-)-methyltransferase [EC:2.1.1.35]								tRNA (Uracil-5-)-methyltransferase [PF05958.14]					0
GCF_001267315.1_ASM126731v1_genomic_NZ_CP012365.1_1844	GCF_001267315.1_ASM126731v1_genomic	NZ_CP012365.1	1844	1958680	1959774	-1	C	K00557	tRNA (uracil-5-)-methyltransferase [EC:2.1.1.35]								tRNA (Uracil-5-)-methyltransferase [PF05958.14]					0
GCF_030328955.1_ASM3032895v1_genomic_NZ_JACANB010000010.1_13	GCF_030328955.1_ASM3032895v1_genomic	NZ_JACANB010000010.1	13	10994	12088	1	C	K00557	tRNA (uracil-5-)-methyltransferase [EC:2.1.1.35]								tRNA (Uracil-5-)-methyltransferase [PF05958.14]					0
GCF_030328995.1_ASM3032899v1_genomic_NZ_JACAND010000025.1_13	GCF_030328995.1_ASM3032899v1_genomic	NZ_JACAND010000025.1	13	11030	12124	1	C	K00557	tRNA (uracil-5-)-methyltransferase [EC:2.1.1.35]								tRNA (Uracil-5-)-methyltransferase [PF05958.14]					0
GCF_030329025.1_ASM3032902v1_genomic_NZ_JACANE010000002.1_345	GCF_030329025.1_ASM3032902v1_genomic	NZ_JACANE010000002.1	345	356464	357558	-1	C	K00557	tRNA (uracil-5-)-methyltransferase [EC:2.1.1.35]								tRNA (Uracil-5-)-methyltransferase [PF05958.14]					0
GCF_001267175.1_ASM126717v1_genomic_NZ_CP012358.1_1438	GCF_001267175.1_ASM126717v1_genomic	NZ_CP012358.1	1438	1520326	1521369	-1	C	K00558	DNA (cytosine-5)-methyltransferase 1 [EC:2.1.1.37]								C-5 cytosine-specific DNA methylase [PF00145.20]					0
GCF_001267195.1_ASM126719v1_genomic_NZ_CP012359.1_1596	GCF_001267195.1_ASM126719v1_genomic	NZ_CP012359.1	1596	1693093	1694652	-1	C	K00558	DNA (cytosine-5)-methyltransferase 1 [EC:2.1.1.37]								C-5 cytosine-specific DNA methylase [PF00145.20]					0
GCF_001267255.1_ASM126725v1_genomic_NZ_CP012362.1_1461	GCF_001267255.1_ASM126725v1_genomic	NZ_CP012362.1	1461	1551114	1552367	1	C	K00558	DNA (cytosine-5)-methyltransferase 1 [EC:2.1.1.37]								C-5 cytosine-specific DNA methylase [PF00145.20]					0
GCF_030328955.1_ASM3032895v1_genomic_NZ_JACANB010000006.1_8	GCF_030328955.1_ASM3032895v1_genomic	NZ_JACANB010000006.1	8	6213	7238	1	C	K00558	DNA (cytosine-5)-methyltransferase 1 [EC:2.1.1.37]								C-5 cytosine-specific DNA methylase [PF00145.20]					0
GCF_001267175.1_ASM126717v1_genomic_NZ_CP012358.1_1666	GCF_001267175.1_ASM126717v1_genomic	NZ_CP012358.1	1666	1743837	1744631	1	C	K00560	thymidylate synthase [EC:2.1.1.45]								Thymidylate synthase [PF00303.22]					0
GCF_001267195.1_ASM126719v1_genomic_NZ_CP012359.1_1634	GCF_001267195.1_ASM126719v1_genomic	NZ_CP012359.1	1634	1731230	1732024	-1	C	K00560	thymidylate synthase [EC:2.1.1.45]								Thymidylate synthase [PF00303.22]					0
GCF_001267215.1_ASM126721v1_genomic_NZ_CP012360.1_529	GCF_001267215.1_ASM126721v1_genomic	NZ_CP012360.1	529	555657	556451	1	C	K00560	thymidylate synthase [EC:2.1.1.45]								Thymidylate synthase [PF00303.22]					0
GCF_001267255.1_ASM126725v1_genomic_NZ_CP012362.1_1505	GCF_001267255.1_ASM126725v1_genomic	NZ_CP012362.1	1505	1602667	1603461	1	C	K00560	thymidylate synthase [EC:2.1.1.45]								Thymidylate synthase [PF00303.22]					0
GCF_001267275.1_ASM126727v1_genomic_NZ_CP012363.1_1378	GCF_001267275.1_ASM126727v1_genomic	NZ_CP012363.1	1378	1491526	1492320	-1	C	K00560	thymidylate synthase [EC:2.1.1.45]								Thymidylate synthase [PF00303.22]					0
GCF_001267295.1_ASM126729v1_genomic_NZ_CP012364.1_1304	GCF_001267295.1_ASM126729v1_genomic	NZ_CP012364.1	1304	1395181	1395975	-1	C	K00560	thymidylate synthase [EC:2.1.1.45]								Thymidylate synthase [PF00303.22]					0
GCF_001267315.1_ASM126731v1_genomic_NZ_CP012365.1_1171	GCF_001267315.1_ASM126731v1_genomic	NZ_CP012365.1	1171	1247863	1248657	1	C	K00560	thymidylate synthase [EC:2.1.1.45]								Thymidylate synthase [PF00303.22]					0
GCF_030328955.1_ASM3032895v1_genomic_NZ_JACANB010000006.1_51	GCF_030328955.1_ASM3032895v1_genomic	NZ_JACANB010000006.1	51	53229	54023	1	C	K00560	thymidylate synthase [EC:2.1.1.45]								Thymidylate synthase [PF00303.22]					0
GCF_030328995.1_ASM3032899v1_genomic_NZ_JACAND010000022.1_37	GCF_030328995.1_ASM3032899v1_genomic	NZ_JACAND010000022.1	37	38860	39654	1	C	K00560	thymidylate synthase [EC:2.1.1.45]								Thymidylate synthase [PF00303.22]					0
GCF_030329025.1_ASM3032902v1_genomic_NZ_JACANE010000004.1_181	GCF_030329025.1_ASM3032902v1_genomic	NZ_JACANE010000004.1	181	186563	187357	1	C	K00560	thymidylate synthase [EC:2.1.1.45]								Thymidylate synthase [PF00303.22]					0
GCF_001267175.1_ASM126717v1_genomic_NZ_CP012358.1_1038	GCF_001267175.1_ASM126717v1_genomic	NZ_CP012358.1	1038	1092995	1093816	1	C	K00563	23S rRNA (guanine745-N1)-methyltransferase [EC:2.1.1.187]								Methyltransferase domain [PF13649.9]; Methyltransferase domain [PF08241.15]; ubiE/COQ5 methyltransferase family [PF01209.21]; Methyltransferase domain [PF13847.9]; Methyltransferase domain [PF13489.9]; Methyltransferase domain [PF08242.15]					0
GCF_001267195.1_ASM126719v1_genomic_NZ_CP012359.1_957	GCF_001267195.1_ASM126719v1_genomic	NZ_CP012359.1	957	1004591	1005412	1	C	K00563	23S rRNA (guanine745-N1)-methyltransferase [EC:2.1.1.187]								Methyltransferase domain [PF13649.9]; Methyltransferase domain [PF08241.15]; ubiE/COQ5 methyltransferase family [PF01209.21]; Methyltransferase domain [PF13847.9]; Methyltransferase domain [PF13489.9]; Methyltransferase domain [PF08242.15]					0
GCF_001267215.1_ASM126721v1_genomic_NZ_CP012360.1_2155	GCF_001267215.1_ASM126721v1_genomic	NZ_CP012360.1	2155	2290813	2291634	1	C	K00563	23S rRNA (guanine745-N1)-methyltransferase [EC:2.1.1.187]								Methyltransferase domain [PF13649.9]; Methyltransferase domain [PF08241.15]; ubiE/COQ5 methyltransferase family [PF01209.21]; Methyltransferase domain [PF13847.9]; Methyltransferase domain [PF13489.9]; Methyltransferase domain [PF08242.15]					0
GCF_001267255.1_ASM126725v1_genomic_NZ_CP012362.1_19	GCF_001267255.1_ASM126725v1_genomic	NZ_CP012362.1	19	25637	26458	-1	C	K00563	23S rRNA (guanine745-N1)-methyltransferase [EC:2.1.1.187]								Methyltransferase domain [PF13649.9]; Methyltransferase domain [PF08241.15]; ubiE/COQ5 methyltransferase family [PF01209.21]; Methyltransferase domain [PF13847.9]; Methyltransferase domain [PF08242.15]; Methyltransferase domain [PF13489.9]					0
GCF_001267275.1_ASM126727v1_genomic_NZ_CP012363.1_688	GCF_001267275.1_ASM126727v1_genomic	NZ_CP012363.1	688	743288	744109	1	C	K00563	23S rRNA (guanine745-N1)-methyltransferase [EC:2.1.1.187]								Methyltransferase domain [PF13649.9]; Methyltransferase domain [PF08241.15]; ubiE/COQ5 methyltransferase family [PF01209.21]; Methyltransferase domain [PF13847.9]; Methyltransferase domain [PF13489.9]; Methyltransferase domain [PF08242.15]					0
GCF_001267295.1_ASM126729v1_genomic_NZ_CP012364.1_600	GCF_001267295.1_ASM126729v1_genomic	NZ_CP012364.1	600	636480	637301	1	C	K00563	23S rRNA (guanine745-N1)-methyltransferase [EC:2.1.1.187]								Methyltransferase domain [PF13649.9]; Methyltransferase domain [PF08241.15]; ubiE/COQ5 methyltransferase family [PF01209.21]; Methyltransferase domain [PF13847.9]; Methyltransferase domain [PF08242.15]; Methyltransferase domain [PF13489.9]					0
GCF_001267315.1_ASM126731v1_genomic_NZ_CP012365.1_635	GCF_001267315.1_ASM126731v1_genomic	NZ_CP012365.1	635	672480	673301	1	C	K00563	23S rRNA (guanine745-N1)-methyltransferase [EC:2.1.1.187]								Methyltransferase domain [PF13649.9]; Methyltransferase domain [PF08241.15]; ubiE/COQ5 methyltransferase family [PF01209.21]; Methyltransferase domain [PF13847.9]; Methyltransferase domain [PF08242.15]; Methyltransferase domain [PF13489.9]					0
GCF_030328955.1_ASM3032895v1_genomic_NZ_JACANB010000001.1_250	GCF_030328955.1_ASM3032895v1_genomic	NZ_JACANB010000001.1	250	264896	265717	1	C	K00563	23S rRNA (guanine745-N1)-methyltransferase [EC:2.1.1.187]								Methyltransferase domain [PF13649.9]; Methyltransferase domain [PF08241.15]; ubiE/COQ5 methyltransferase family [PF01209.21]; Methyltransferase domain [PF13847.9]; Methyltransferase domain [PF08242.15]; Methyltransferase domain [PF13489.9]					0
GCF_030328995.1_ASM3032899v1_genomic_NZ_JACAND010000001.1_127	GCF_030328995.1_ASM3032899v1_genomic	NZ_JACAND010000001.1	127	135622	136443	1	C	K00563	23S rRNA (guanine745-N1)-methyltransferase [EC:2.1.1.187]								Methyltransferase domain [PF13649.9]; Methyltransferase domain [PF08241.15]; ubiE/COQ5 methyltransferase family [PF01209.21]; Methyltransferase domain [PF13847.9]; Methyltransferase domain [PF08242.15]; Methyltransferase domain [PF13489.9]					0
GCF_030329025.1_ASM3032902v1_genomic_NZ_JACANE010000001.1_19	GCF_030329025.1_ASM3032902v1_genomic	NZ_JACANE010000001.1	19	25743	26564	-1	C	K00563	23S rRNA (guanine745-N1)-methyltransferase [EC:2.1.1.187]								Methyltransferase domain [PF13649.9]; Methyltransferase domain [PF08241.15]; ubiE/COQ5 methyltransferase family [PF01209.21]; Methyltransferase domain [PF13847.9]; Methyltransferase domain [PF08242.15]; Methyltransferase domain [PF13489.9]					0
GCF_001267175.1_ASM126717v1_genomic_NZ_CP012358.1_1204	GCF_001267175.1_ASM126717v1_genomic	NZ_CP012358.1	1204	1265954	1266970	-1	C	K00564	16S rRNA (guanine1207-N2)-methyltransferase [EC:2.1.1.172]								Methyltransferase small domain N-terminal [PF08468.14]; Methyltransferase small domain [PF05175.17]					0
GCF_001267195.1_ASM126719v1_genomic_NZ_CP012359.1_2016	GCF_001267195.1_ASM126719v1_genomic	NZ_CP012359.1	2016	2141672	2142688	1	C	K00564	16S rRNA (guanine1207-N2)-methyltransferase [EC:2.1.1.172]								Methyltransferase small domain N-terminal [PF08468.14]; Methyltransferase small domain [PF05175.17]; Methyltransferase domain [PF13649.9]					0
GCF_001267215.1_ASM126721v1_genomic_NZ_CP012360.1_137	GCF_001267215.1_ASM126721v1_genomic	NZ_CP012360.1	137	139588	140604	-1	C	K00564	16S rRNA (guanine1207-N2)-methyltransferase [EC:2.1.1.172]								Methyltransferase small domain N-terminal [PF08468.14]; Methyltransferase small domain [PF05175.17]; Methyltransferase domain [PF13649.9]					0
GCF_001267255.1_ASM126725v1_genomic_NZ_CP012362.1_1134	GCF_001267255.1_ASM126725v1_genomic	NZ_CP012362.1	1134	1211081	1212097	-1	C	K00564	16S rRNA (guanine1207-N2)-methyltransferase [EC:2.1.1.172]								Methyltransferase small domain N-terminal [PF08468.14]; Methyltransferase small domain [PF05175.17]; Methyltransferase domain [PF13649.9]					0
GCF_001267275.1_ASM126727v1_genomic_NZ_CP012363.1_1741	GCF_001267275.1_ASM126727v1_genomic	NZ_CP012363.1	1741	1882783	1883802	1	C	K00564	16S rRNA (guanine1207-N2)-methyltransferase [EC:2.1.1.172]								Methyltransferase small domain N-terminal [PF08468.14]; Methyltransferase small domain [PF05175.17]; Methyltransferase domain [PF13649.9]					0
GCF_001267295.1_ASM126729v1_genomic_NZ_CP012364.1_1741	GCF_001267295.1_ASM126729v1_genomic	NZ_CP012364.1	1741	1854473	1855489	1	C	K00564	16S rRNA (guanine1207-N2)-methyltransferase [EC:2.1.1.172]								Methyltransferase small domain N-terminal [PF08468.14]; Methyltransferase small domain [PF05175.17]; Methyltransferase domain [PF13649.9]					0
GCF_001267315.1_ASM126731v1_genomic_NZ_CP012365.1_810	GCF_001267315.1_ASM126731v1_genomic	NZ_CP012365.1	810	850813	851829	-1	C	K00564	16S rRNA (guanine1207-N2)-methyltransferase [EC:2.1.1.172]								Methyltransferase small domain N-terminal [PF08468.14]; Methyltransferase small domain [PF05175.17]; Methyltransferase domain [PF13649.9]					0
GCF_030328955.1_ASM3032895v1_genomic_NZ_JACANB010000002.1_138	GCF_030328955.1_ASM3032895v1_genomic	NZ_JACANB010000002.1	138	132940	133956	-1	C	K00564	16S rRNA (guanine1207-N2)-methyltransferase [EC:2.1.1.172]								Methyltransferase small domain N-terminal [PF08468.14]; Methyltransferase small domain [PF05175.17]					0
GCF_030328995.1_ASM3032899v1_genomic_NZ_JACAND010000003.1_5	GCF_030328995.1_ASM3032899v1_genomic	NZ_JACAND010000003.1	5	4214	5230	-1	C	K00564	16S rRNA (guanine1207-N2)-methyltransferase [EC:2.1.1.172]								Methyltransferase small domain N-terminal [PF08468.14]; Methyltransferase small domain [PF05175.17]; Methyltransferase domain [PF13649.9]					0
GCF_030329025.1_ASM3032902v1_genomic_NZ_JACANE010000003.1_87	GCF_030329025.1_ASM3032902v1_genomic	NZ_JACANE010000003.1	87	80462	81478	-1	C	K00564	16S rRNA (guanine1207-N2)-methyltransferase [EC:2.1.1.172]								Methyltransferase small domain N-terminal [PF08468.14]; Methyltransferase small domain [PF05175.17]; Methyltransferase domain [PF13649.9]					0
GCF_001267175.1_ASM126717v1_genomic_NZ_CP012358.1_1028	GCF_001267175.1_ASM126717v1_genomic	NZ_CP012358.1	1028	1083187	1084305	1	C	K00566	tRNA-uridine 2-sulfurtransferase [EC:2.8.1.13]								tRNA methyl transferase HUP domain [PF03054.19]; Aminomethyltransferase beta-barrel domain [PF20258.1]; tRNA methyl transferase PRC-barrel domain [PF20259.1]; Thiamine biosynthesis protein (ThiI) [PF02568.17]; PP-loop family [PF01171.23]; Diphthamide synthase [PF01902.20]; NAD synthase [PF02540.20]; Queuosine biosynthesis protein QueC [PF06508.16]					0
GCF_001267195.1_ASM126719v1_genomic_NZ_CP012359.1_947	GCF_001267195.1_ASM126719v1_genomic	NZ_CP012359.1	947	994783	995901	1	C	K00566	tRNA-uridine 2-sulfurtransferase [EC:2.8.1.13]								tRNA methyl transferase HUP domain [PF03054.19]; Aminomethyltransferase beta-barrel domain [PF20258.1]; tRNA methyl transferase PRC-barrel domain [PF20259.1]; Thiamine biosynthesis protein (ThiI) [PF02568.17]; PP-loop family [PF01171.23]; Diphthamide synthase [PF01902.20]; NAD synthase [PF02540.20]; Queuosine biosynthesis protein QueC [PF06508.16]					0
GCF_001267215.1_ASM126721v1_genomic_NZ_CP012360.1_2145	GCF_001267215.1_ASM126721v1_genomic	NZ_CP012360.1	2145	2281005	2282123	1	C	K00566	tRNA-uridine 2-sulfurtransferase [EC:2.8.1.13]								tRNA methyl transferase HUP domain [PF03054.19]; Aminomethyltransferase beta-barrel domain [PF20258.1]; tRNA methyl transferase PRC-barrel domain [PF20259.1]; Thiamine biosynthesis protein (ThiI) [PF02568.17]; PP-loop family [PF01171.23]; Diphthamide synthase [PF01902.20]; NAD synthase [PF02540.20]; Queuosine biosynthesis protein QueC [PF06508.16]					0
GCF_001267255.1_ASM126725v1_genomic_NZ_CP012362.1_29	GCF_001267255.1_ASM126725v1_genomic	NZ_CP012362.1	29	35148	36266	-1	C	K00566	tRNA-uridine 2-sulfurtransferase [EC:2.8.1.13]								tRNA methyl transferase HUP domain [PF03054.19]; Aminomethyltransferase beta-barrel domain [PF20258.1]; tRNA methyl transferase PRC-barrel domain [PF20259.1]; Thiamine biosynthesis protein (ThiI) [PF02568.17]; PP-loop family [PF01171.23]; Diphthamide synthase [PF01902.20]; NAD synthase [PF02540.20]; Queuosine biosynthesis protein QueC [PF06508.16]					0
GCF_001267275.1_ASM126727v1_genomic_NZ_CP012363.1_678	GCF_001267275.1_ASM126727v1_genomic	NZ_CP012363.1	678	733473	734591	1	C	K00566	tRNA-uridine 2-sulfurtransferase [EC:2.8.1.13]								tRNA methyl transferase HUP domain [PF03054.19]; Aminomethyltransferase beta-barrel domain [PF20258.1]; tRNA methyl transferase PRC-barrel domain [PF20259.1]; Thiamine biosynthesis protein (ThiI) [PF02568.17]; PP-loop family [PF01171.23]; Diphthamide synthase [PF01902.20]; NAD synthase [PF02540.20]; Queuosine biosynthesis protein QueC [PF06508.16]					0
GCF_001267295.1_ASM126729v1_genomic_NZ_CP012364.1_590	GCF_001267295.1_ASM126729v1_genomic	NZ_CP012364.1	590	626662	627780	1	C	K00566	tRNA-uridine 2-sulfurtransferase [EC:2.8.1.13]								tRNA methyl transferase HUP domain [PF03054.19]; Aminomethyltransferase beta-barrel domain [PF20258.1]; tRNA methyl transferase PRC-barrel domain [PF20259.1]; Thiamine biosynthesis protein (ThiI) [PF02568.17]; PP-loop family [PF01171.23]; Diphthamide synthase [PF01902.20]; NAD synthase [PF02540.20]; Queuosine biosynthesis protein QueC [PF06508.16]					0
GCF_001267315.1_ASM126731v1_genomic_NZ_CP012365.1_625	GCF_001267315.1_ASM126731v1_genomic	NZ_CP012365.1	625	662654	663772	1	C	K00566	tRNA-uridine 2-sulfurtransferase [EC:2.8.1.13]								tRNA methyl transferase HUP domain [PF03054.19]; Aminomethyltransferase beta-barrel domain [PF20258.1]; tRNA methyl transferase PRC-barrel domain [PF20259.1]; Thiamine biosynthesis protein (ThiI) [PF02568.17]; PP-loop family [PF01171.23]; Diphthamide synthase [PF01902.20]; NAD synthase [PF02540.20]; Queuosine biosynthesis protein QueC [PF06508.16]					0
GCF_030328955.1_ASM3032895v1_genomic_NZ_JACANB010000001.1_240	GCF_030328955.1_ASM3032895v1_genomic	NZ_JACANB010000001.1	240	255091	256209	1	C	K00566	tRNA-uridine 2-sulfurtransferase [EC:2.8.1.13]								tRNA methyl transferase HUP domain [PF03054.19]; Aminomethyltransferase beta-barrel domain [PF20258.1]; tRNA methyl transferase PRC-barrel domain [PF20259.1]; Thiamine biosynthesis protein (ThiI) [PF02568.17]; PP-loop family [PF01171.23]; Diphthamide synthase [PF01902.20]; NAD synthase [PF02540.20]; Queuosine biosynthesis protein QueC [PF06508.16]					0
GCF_030328995.1_ASM3032899v1_genomic_NZ_JACAND010000001.1_117	GCF_030328995.1_ASM3032899v1_genomic	NZ_JACAND010000001.1	117	125794	126912	1	C	K00566	tRNA-uridine 2-sulfurtransferase [EC:2.8.1.13]								tRNA methyl transferase HUP domain [PF03054.19]; Aminomethyltransferase beta-barrel domain [PF20258.1]; tRNA methyl transferase PRC-barrel domain [PF20259.1]; Thiamine biosynthesis protein (ThiI) [PF02568.17]; PP-loop family [PF01171.23]; Diphthamide synthase [PF01902.20]; NAD synthase [PF02540.20]; Queuosine biosynthesis protein QueC [PF06508.16]					0
GCF_030329025.1_ASM3032902v1_genomic_NZ_JACANE010000001.1_29	GCF_030329025.1_ASM3032902v1_genomic	NZ_JACANE010000001.1	29	35260	36378	-1	C	K00566	tRNA-uridine 2-sulfurtransferase [EC:2.8.1.13]								tRNA methyl transferase HUP domain [PF03054.19]; Aminomethyltransferase beta-barrel domain [PF20258.1]; tRNA methyl transferase PRC-barrel domain [PF20259.1]; Thiamine biosynthesis protein (ThiI) [PF02568.17]; PP-loop family [PF01171.23]; Diphthamide synthase [PF01902.20]; NAD synthase [PF02540.20]; Queuosine biosynthesis protein QueC [PF06508.16]					0
GCF_001267175.1_ASM126717v1_genomic_NZ_CP012358.1_450	GCF_001267175.1_ASM126717v1_genomic	NZ_CP012358.1	450	452642	453343	-1	C	K00568	2-polyprenyl-6-hydroxyphenyl methylase / 3-demethylubiquinone-9 3-methyltransferase [EC:2.1.1.222 2.1.1.64]								Methyltransferase domain [PF13489.9]; Methyltransferase domain [PF08241.15]; Methyltransferase domain [PF13847.9]; Mycolic acid cyclopropane synthetase [PF02353.23]; ubiE/COQ5 methyltransferase family [PF01209.21]; Protein of unknown function (DUF1698) [PF08003.14]; Methyltransferase domain [PF13649.9]; Methyltransferase domain [PF08242.15]; Methionine biosynthesis protein MetW [PF07021.15]; Ribo…					0
GCF_001267195.1_ASM126719v1_genomic_NZ_CP012359.1_424	GCF_001267195.1_ASM126719v1_genomic	NZ_CP012359.1	424	432222	432923	-1	C	K00568	2-polyprenyl-6-hydroxyphenyl methylase / 3-demethylubiquinone-9 3-methyltransferase [EC:2.1.1.222 2.1.1.64]								Methyltransferase domain [PF13489.9]; Methyltransferase domain [PF08241.15]; Methyltransferase domain [PF13847.9]; Mycolic acid cyclopropane synthetase [PF02353.23]; ubiE/COQ5 methyltransferase family [PF01209.21]; Protein of unknown function (DUF1698) [PF08003.14]; Methyltransferase domain [PF13649.9]; Methyltransferase domain [PF08242.15]; Methionine biosynthesis protein MetW [PF07021.15]; Ribo…					0
GCF_001267215.1_ASM126721v1_genomic_NZ_CP012360.1_1589	GCF_001267215.1_ASM126721v1_genomic	NZ_CP012360.1	1589	1683190	1683891	-1	C	K00568	2-polyprenyl-6-hydroxyphenyl methylase / 3-demethylubiquinone-9 3-methyltransferase [EC:2.1.1.222 2.1.1.64]								Methyltransferase domain [PF13489.9]; Methyltransferase domain [PF08241.15]; Methyltransferase domain [PF13847.9]; Mycolic acid cyclopropane synthetase [PF02353.23]; ubiE/COQ5 methyltransferase family [PF01209.21]; Protein of unknown function (DUF1698) [PF08003.14]; Methyltransferase domain [PF13649.9]; Methyltransferase domain [PF08242.15]; Methionine biosynthesis protein MetW [PF07021.15]; Ribo…					0
GCF_001267255.1_ASM126725v1_genomic_NZ_CP012362.1_559	GCF_001267255.1_ASM126725v1_genomic	NZ_CP012362.1	559	604546	605247	1	C	K00568	2-polyprenyl-6-hydroxyphenyl methylase / 3-demethylubiquinone-9 3-methyltransferase [EC:2.1.1.222 2.1.1.64]								Methyltransferase domain [PF13489.9]; Methyltransferase domain [PF08241.15]; Methyltransferase domain [PF13847.9]; Mycolic acid cyclopropane synthetase [PF02353.23]; ubiE/COQ5 methyltransferase family [PF01209.21]; Protein of unknown function (DUF1698) [PF08003.14]; Methyltransferase domain [PF13649.9]; Methyltransferase domain [PF08242.15]; Methionine biosynthesis protein MetW [PF07021.15]; Ribo…					0
GCF_001267275.1_ASM126727v1_genomic_NZ_CP012363.1_77	GCF_001267275.1_ASM126727v1_genomic	NZ_CP012363.1	77	73279	73980	-1	C	K00568	2-polyprenyl-6-hydroxyphenyl methylase / 3-demethylubiquinone-9 3-methyltransferase [EC:2.1.1.222 2.1.1.64]								Methyltransferase domain [PF13489.9]; Methyltransferase domain [PF08241.15]; Methyltransferase domain [PF13847.9]; Mycolic acid cyclopropane synthetase [PF02353.23]; ubiE/COQ5 methyltransferase family [PF01209.21]; Protein of unknown function (DUF1698) [PF08003.14]; Methyltransferase domain [PF13649.9]; Methyltransferase domain [PF08242.15]; Methionine biosynthesis protein MetW [PF07021.15]; Ribo…					0
GCF_001267295.1_ASM126729v1_genomic_NZ_CP012364.1_68	GCF_001267295.1_ASM126729v1_genomic	NZ_CP012364.1	68	65656	66357	-1	C	K00568	2-polyprenyl-6-hydroxyphenyl methylase / 3-demethylubiquinone-9 3-methyltransferase [EC:2.1.1.222 2.1.1.64]								Methyltransferase domain [PF13489.9]; Methyltransferase domain [PF08241.15]; Methyltransferase domain [PF13847.9]; Mycolic acid cyclopropane synthetase [PF02353.23]; ubiE/COQ5 methyltransferase family [PF01209.21]; Protein of unknown function (DUF1698) [PF08003.14]; Methyltransferase domain [PF13649.9]; Methyltransferase domain [PF08242.15]; Methionine biosynthesis protein MetW [PF07021.15]; Ribo…					0
GCF_001267315.1_ASM126731v1_genomic_NZ_CP012365.1_67	GCF_001267315.1_ASM126731v1_genomic	NZ_CP012365.1	67	66475	67176	-1	C	K00568	2-polyprenyl-6-hydroxyphenyl methylase / 3-demethylubiquinone-9 3-methyltransferase [EC:2.1.1.222 2.1.1.64]								Methyltransferase domain [PF13489.9]; Methyltransferase domain [PF08241.15]; Methyltransferase domain [PF13847.9]; Mycolic acid cyclopropane synthetase [PF02353.23]; Protein of unknown function (DUF1698) [PF08003.14]; ubiE/COQ5 methyltransferase family [PF01209.21]; Methyltransferase domain [PF13649.9]; Methyltransferase domain [PF08242.15]; Methionine biosynthesis protein MetW [PF07021.15]; Ribo…					0
GCF_030328955.1_ASM3032895v1_genomic_NZ_JACANB010000003.1_287	GCF_030328955.1_ASM3032895v1_genomic	NZ_JACANB010000003.1	287	305972	306673	1	C	K00568	2-polyprenyl-6-hydroxyphenyl methylase / 3-demethylubiquinone-9 3-methyltransferase [EC:2.1.1.222 2.1.1.64]								Methyltransferase domain [PF13489.9]; Methyltransferase domain [PF08241.15]; Methyltransferase domain [PF13847.9]; Mycolic acid cyclopropane synthetase [PF02353.23]; Protein of unknown function (DUF1698) [PF08003.14]; ubiE/COQ5 methyltransferase family [PF01209.21]; Methyltransferase domain [PF13649.9]; Methyltransferase domain [PF08242.15]; Methionine biosynthesis protein MetW [PF07021.15]; Ribo…					0
GCF_030328995.1_ASM3032899v1_genomic_NZ_JACAND010000016.1_12	GCF_030328995.1_ASM3032899v1_genomic	NZ_JACAND010000016.1	12	11771	12472	1	C	K00568	2-polyprenyl-6-hydroxyphenyl methylase / 3-demethylubiquinone-9 3-methyltransferase [EC:2.1.1.222 2.1.1.64]								Methyltransferase domain [PF13489.9]; Methyltransferase domain [PF08241.15]; Methyltransferase domain [PF13847.9]; Mycolic acid cyclopropane synthetase [PF02353.23]; Protein of unknown function (DUF1698) [PF08003.14]; ubiE/COQ5 methyltransferase family [PF01209.21]; Methyltransferase domain [PF13649.9]; Methyltransferase domain [PF08242.15]; Methionine biosynthesis protein MetW [PF07021.15]; Ribo…					0
GCF_030329025.1_ASM3032902v1_genomic_NZ_JACANE010000001.1_559	GCF_030329025.1_ASM3032902v1_genomic	NZ_JACANE010000001.1	559	601658	602359	1	C	K00568	2-polyprenyl-6-hydroxyphenyl methylase / 3-demethylubiquinone-9 3-methyltransferase [EC:2.1.1.222 2.1.1.64]								Methyltransferase domain [PF13489.9]; Methyltransferase domain [PF08241.15]; Methyltransferase domain [PF13847.9]; Mycolic acid cyclopropane synthetase [PF02353.23]; ubiE/COQ5 methyltransferase family [PF01209.21]; Protein of unknown function (DUF1698) [PF08003.14]; Methyltransferase domain [PF13649.9]; Methyltransferase domain [PF08242.15]; Methionine biosynthesis protein MetW [PF07021.15]; Ribo…					0
GCF_001267175.1_ASM126717v1_genomic_NZ_CP012358.1_2157	GCF_001267175.1_ASM126717v1_genomic	NZ_CP012358.1	2157	2261722	2262402	1	C	K00569	thiopurine S-methyltransferase [EC:2.1.1.67]								Thiopurine S-methyltransferase (TPMT) [PF05724.14]					0
GCF_001267195.1_ASM126719v1_genomic_NZ_CP012359.1_1136	GCF_001267195.1_ASM126719v1_genomic	NZ_CP012359.1	1136	1206185	1206865	-1	C	K00569	thiopurine S-methyltransferase [EC:2.1.1.67]								Thiopurine S-methyltransferase (TPMT) [PF05724.14]					0
GCF_001267215.1_ASM126721v1_genomic_NZ_CP012360.1_1001	GCF_001267215.1_ASM126721v1_genomic	NZ_CP012360.1	1001	1054582	1055262	1	C	K00569	thiopurine S-methyltransferase [EC:2.1.1.67]								Thiopurine S-methyltransferase (TPMT) [PF05724.14]					0
GCF_001267255.1_ASM126725v1_genomic_NZ_CP012362.1_1981	GCF_001267255.1_ASM126725v1_genomic	NZ_CP012362.1	1981	2104054	2104734	1	C	K00569	thiopurine S-methyltransferase [EC:2.1.1.67]								Thiopurine S-methyltransferase (TPMT) [PF05724.14]					0
GCF_001267275.1_ASM126727v1_genomic_NZ_CP012363.1_888	GCF_001267275.1_ASM126727v1_genomic	NZ_CP012363.1	888	969678	970358	-1	C	K00569	thiopurine S-methyltransferase [EC:2.1.1.67]								Thiopurine S-methyltransferase (TPMT) [PF05724.14]					0
GCF_001267295.1_ASM126729v1_genomic_NZ_CP012364.1_825	GCF_001267295.1_ASM126729v1_genomic	NZ_CP012364.1	825	888595	889275	-1	C	K00569	thiopurine S-methyltransferase [EC:2.1.1.67]								Thiopurine S-methyltransferase (TPMT) [PF05724.14]					0
GCF_001267315.1_ASM126731v1_genomic_NZ_CP012365.1_1683	GCF_001267315.1_ASM126731v1_genomic	NZ_CP012365.1	1683	1787973	1788653	1	C	K00569	thiopurine S-methyltransferase [EC:2.1.1.67]								Thiopurine S-methyltransferase (TPMT) [PF05724.14]					0
GCF_030328955.1_ASM3032895v1_genomic_NZ_JACANB010000001.1_390	GCF_030328955.1_ASM3032895v1_genomic	NZ_JACANB010000001.1	390	412679	413359	-1	C	K00569	thiopurine S-methyltransferase [EC:2.1.1.67]								Thiopurine S-methyltransferase (TPMT) [PF05724.14]					0
GCF_030328995.1_ASM3032899v1_genomic_NZ_JACAND010000001.1_261	GCF_030328995.1_ASM3032899v1_genomic	NZ_JACAND010000001.1	261	280884	281564	-1	C	K00569	thiopurine S-methyltransferase [EC:2.1.1.67]								Thiopurine S-methyltransferase (TPMT) [PF05724.14]					0
GCF_030329025.1_ASM3032902v1_genomic_NZ_JACANE010000002.1_206	GCF_030329025.1_ASM3032902v1_genomic	NZ_JACANE010000002.1	206	211585	212265	1	C	K00569	thiopurine S-methyltransferase [EC:2.1.1.67]								Thiopurine S-methyltransferase (TPMT) [PF05724.14]					0
GCF_001267275.1_ASM126727v1_genomic_NZ_CP012363.1_237	GCF_001267275.1_ASM126727v1_genomic	NZ_CP012363.1	237	252863	253702	-1	C	K00571	site-specific DNA-methyltransferase (adenine-specific) [EC:2.1.1.72]								DNA methylase [PF01555.21]					0
GCF_030329025.1_ASM3032902v1_genomic_NZ_JACANE010000001.1_415	GCF_030329025.1_ASM3032902v1_genomic	NZ_JACANE010000001.1	415	444481	445035	1	C	K00571	site-specific DNA-methyltransferase (adenine-specific) [EC:2.1.1.72]								DNA methylase [PF01555.21]					0
GCF_001267175.1_ASM126717v1_genomic_NZ_CP012358.1_581	GCF_001267175.1_ASM126717v1_genomic	NZ_CP012358.1	581	594865	595512	-1	C	K00573	protein-L-isoaspartate(D-aspartate) O-methyltransferase [EC:2.1.1.77]								Protein-L-isoaspartate(D-aspartate) O-methyltransferase (PCMT) [PF01135.22]					0
GCF_001267195.1_ASM126719v1_genomic_NZ_CP012359.1_556	GCF_001267195.1_ASM126719v1_genomic	NZ_CP012359.1	556	573017	573664	-1	C	K00573	protein-L-isoaspartate(D-aspartate) O-methyltransferase [EC:2.1.1.77]								Protein-L-isoaspartate(D-aspartate) O-methyltransferase (PCMT) [PF01135.22]					0
GCF_001267215.1_ASM126721v1_genomic_NZ_CP012360.1_1720	GCF_001267215.1_ASM126721v1_genomic	NZ_CP012360.1	1720	1824191	1824838	-1	C	K00573	protein-L-isoaspartate(D-aspartate) O-methyltransferase [EC:2.1.1.77]								Protein-L-isoaspartate(D-aspartate) O-methyltransferase (PCMT) [PF01135.22]					0
GCF_001267255.1_ASM126725v1_genomic_NZ_CP012362.1_428	GCF_001267255.1_ASM126725v1_genomic	NZ_CP012362.1	428	463810	464457	1	C	K00573	protein-L-isoaspartate(D-aspartate) O-methyltransferase [EC:2.1.1.77]								Protein-L-isoaspartate(D-aspartate) O-methyltransferase (PCMT) [PF01135.22]					0
GCF_001267275.1_ASM126727v1_genomic_NZ_CP012363.1_224	GCF_001267275.1_ASM126727v1_genomic	NZ_CP012363.1	224	236487	237134	-1	C	K00573	protein-L-isoaspartate(D-aspartate) O-methyltransferase [EC:2.1.1.77]								Protein-L-isoaspartate(D-aspartate) O-methyltransferase (PCMT) [PF01135.22]					0
GCF_001267295.1_ASM126729v1_genomic_NZ_CP012364.1_200	GCF_001267295.1_ASM126729v1_genomic	NZ_CP012364.1	200	208225	208872	-1	C	K00573	protein-L-isoaspartate(D-aspartate) O-methyltransferase [EC:2.1.1.77]								Protein-L-isoaspartate(D-aspartate) O-methyltransferase (PCMT) [PF01135.22]					0
GCF_001267315.1_ASM126731v1_genomic_NZ_CP012365.1_201	GCF_001267315.1_ASM126731v1_genomic	NZ_CP012365.1	201	210243	210890	-1	C	K00573	protein-L-isoaspartate(D-aspartate) O-methyltransferase [EC:2.1.1.77]								Protein-L-isoaspartate(D-aspartate) O-methyltransferase (PCMT) [PF01135.22]					0
GCF_030328955.1_ASM3032895v1_genomic_NZ_JACANB010000003.1_132	GCF_030328955.1_ASM3032895v1_genomic	NZ_JACANB010000003.1	132	148173	148820	1	C	K00573	protein-L-isoaspartate(D-aspartate) O-methyltransferase [EC:2.1.1.77]								Protein-L-isoaspartate(D-aspartate) O-methyltransferase (PCMT) [PF01135.22]					0
GCF_030328995.1_ASM3032899v1_genomic_NZ_JACAND010000005.1_108	GCF_030328995.1_ASM3032899v1_genomic	NZ_JACAND010000005.1	108	109666	110313	-1	C	K00573	protein-L-isoaspartate(D-aspartate) O-methyltransferase [EC:2.1.1.77]								Protein-L-isoaspartate(D-aspartate) O-methyltransferase (PCMT) [PF01135.22]					0
GCF_030329025.1_ASM3032902v1_genomic_NZ_JACANE010000001.1_428	GCF_030329025.1_ASM3032902v1_genomic	NZ_JACANE010000001.1	428	460767	461414	1	C	K00573	protein-L-isoaspartate(D-aspartate) O-methyltransferase [EC:2.1.1.77]								Protein-L-isoaspartate(D-aspartate) O-methyltransferase (PCMT) [PF01135.22]					0
GCF_001267175.1_ASM126717v1_genomic_NZ_CP012358.1_1835	GCF_001267175.1_ASM126717v1_genomic	NZ_CP012358.1	1835	1928000	1929274	1	C	K00600	glycine hydroxymethyltransferase [EC:2.1.2.1]								Serine hydroxymethyltransferase [PF00464.22]					0
GCF_001267175.1_ASM126717v1_genomic_NZ_CP012358.1_1928	GCF_001267175.1_ASM126717v1_genomic	NZ_CP012358.1	1928	2016098	2017351	-1	C	K00600	glycine hydroxymethyltransferase [EC:2.1.2.1]								Serine hydroxymethyltransferase [PF00464.22]; Aminotransferase class-V [PF00266.22]					0
GCF_001267195.1_ASM126719v1_genomic_NZ_CP012359.1_1372	GCF_001267195.1_ASM126719v1_genomic	NZ_CP012359.1	1372	1451473	1452726	1	C	K00600	glycine hydroxymethyltransferase [EC:2.1.2.1]								Serine hydroxymethyltransferase [PF00464.22]; Aminotransferase class-V [PF00266.22]					0
GCF_001267215.1_ASM126721v1_genomic_NZ_CP012360.1_772	GCF_001267215.1_ASM126721v1_genomic	NZ_CP012360.1	772	810674	811927	-1	C	K00600	glycine hydroxymethyltransferase [EC:2.1.2.1]								Serine hydroxymethyltransferase [PF00464.22]; Aminotransferase class-V [PF00266.22]					0
GCF_001267255.1_ASM126725v1_genomic_NZ_CP012362.1_1751	GCF_001267255.1_ASM126725v1_genomic	NZ_CP012362.1	1751	1859906	1861159	-1	C	K00600	glycine hydroxymethyltransferase [EC:2.1.2.1]								Serine hydroxymethyltransferase [PF00464.22]; Aminotransferase class-V [PF00266.22]					0
GCF_001267275.1_ASM126727v1_genomic_NZ_CP012363.1_1118	GCF_001267275.1_ASM126727v1_genomic	NZ_CP012363.1	1118	1213276	1214529	1	C	K00600	glycine hydroxymethyltransferase [EC:2.1.2.1]								Serine hydroxymethyltransferase [PF00464.22]; Aminotransferase class-V [PF00266.22]					0
GCF_001267295.1_ASM126729v1_genomic_NZ_CP012364.1_1053	GCF_001267295.1_ASM126729v1_genomic	NZ_CP012364.1	1053	1132205	1133458	1	C	K00600	glycine hydroxymethyltransferase [EC:2.1.2.1]								Serine hydroxymethyltransferase [PF00464.22]; Aminotransferase class-V [PF00266.22]					0
GCF_001267295.1_ASM126729v1_genomic_NZ_CP012364.1_1148	GCF_001267295.1_ASM126729v1_genomic	NZ_CP012364.1	1148	1225459	1226733	-1	C	K00600	glycine hydroxymethyltransferase [EC:2.1.2.1]								Serine hydroxymethyltransferase [PF00464.22]					0
GCF_001267315.1_ASM126731v1_genomic_NZ_CP012365.1_1449	GCF_001267315.1_ASM126731v1_genomic	NZ_CP012365.1	1449	1537986	1539239	-1	C	K00600	glycine hydroxymethyltransferase [EC:2.1.2.1]								Serine hydroxymethyltransferase [PF00464.22]; Aminotransferase class-V [PF00266.22]					0
GCF_030328955.1_ASM3032895v1_genomic_NZ_JACANB010000005.1_209	GCF_030328955.1_ASM3032895v1_genomic	NZ_JACANB010000005.1	209	215307	216560	-1	C	K00600	glycine hydroxymethyltransferase [EC:2.1.2.1]								Serine hydroxymethyltransferase [PF00464.22]; Aminotransferase class-V [PF00266.22]					0
GCF_030328995.1_ASM3032899v1_genomic_NZ_JACAND010000008.1_49	GCF_030328995.1_ASM3032899v1_genomic	NZ_JACAND010000008.1	49	53816	55069	-1	C	K00600	glycine hydroxymethyltransferase [EC:2.1.2.1]								Serine hydroxymethyltransferase [PF00464.22]; Aminotransferase class-V [PF00266.22]					0
GCF_030329025.1_ASM3032902v1_genomic_NZ_JACANE010000005.1_198	GCF_030329025.1_ASM3032902v1_genomic	NZ_JACANE010000005.1	198	198039	199292	-1	C	K00600	glycine hydroxymethyltransferase [EC:2.1.2.1]								Serine hydroxymethyltransferase [PF00464.22]; Aminotransferase class-V [PF00266.22]					0
GCF_001267175.1_ASM126717v1_genomic_NZ_CP012358.1_94	GCF_001267175.1_ASM126717v1_genomic	NZ_CP012358.1	94	103379	104986	-1	C	K00602	phosphoribosylaminoimidazolecarboxamide formyltransferase / IMP cyclohydrolase [EC:2.1.2.3 3.5.4.10]								AICARFT/IMPCHase bienzyme [PF01808.21]; MGS-like domain [PF02142.25]; Phosphoribosylglycinamide synthetase, N domain [PF02844.18]					0
GCF_001267195.1_ASM126719v1_genomic_NZ_CP012359.1_96	GCF_001267195.1_ASM126719v1_genomic	NZ_CP012359.1	96	104098	105705	-1	C	K00602	phosphoribosylaminoimidazolecarboxamide formyltransferase / IMP cyclohydrolase [EC:2.1.2.3 3.5.4.10]								AICARFT/IMPCHase bienzyme [PF01808.21]; MGS-like domain [PF02142.25]; Phosphoribosylglycinamide synthetase, N domain [PF02844.18]					0
GCF_001267215.1_ASM126721v1_genomic_NZ_CP012360.1_1278	GCF_001267215.1_ASM126721v1_genomic	NZ_CP012360.1	1278	1357858	1359465	-1	C	K00602	phosphoribosylaminoimidazolecarboxamide formyltransferase / IMP cyclohydrolase [EC:2.1.2.3 3.5.4.10]								AICARFT/IMPCHase bienzyme [PF01808.21]; MGS-like domain [PF02142.25]; Phosphoribosylglycinamide synthetase, N domain [PF02844.18]					0
GCF_001267255.1_ASM126725v1_genomic_NZ_CP012362.1_877	GCF_001267255.1_ASM126725v1_genomic	NZ_CP012362.1	877	939278	940885	1	C	K00602	phosphoribosylaminoimidazolecarboxamide formyltransferase / IMP cyclohydrolase [EC:2.1.2.3 3.5.4.10]								AICARFT/IMPCHase bienzyme [PF01808.21]; MGS-like domain [PF02142.25]; Phosphoribosylglycinamide synthetase, N domain [PF02844.18]					0
GCF_001267275.1_ASM126727v1_genomic_NZ_CP012363.1_1974	GCF_001267275.1_ASM126727v1_genomic	NZ_CP012363.1	1974	2128743	2130350	-1	C	K00602	phosphoribosylaminoimidazolecarboxamide formyltransferase / IMP cyclohydrolase [EC:2.1.2.3 3.5.4.10]								AICARFT/IMPCHase bienzyme [PF01808.21]; MGS-like domain [PF02142.25]; Phosphoribosylglycinamide synthetase, N domain [PF02844.18]					0
GCF_001267295.1_ASM126729v1_genomic_NZ_CP012364.1_1968	GCF_001267295.1_ASM126729v1_genomic	NZ_CP012364.1	1968	2093304	2094911	-1	C	K00602	phosphoribosylaminoimidazolecarboxamide formyltransferase / IMP cyclohydrolase [EC:2.1.2.3 3.5.4.10]								AICARFT/IMPCHase bienzyme [PF01808.21]; MGS-like domain [PF02142.25]; Phosphoribosylglycinamide synthetase, N domain [PF02844.18]					0
GCF_001267315.1_ASM126731v1_genomic_NZ_CP012365.1_1960	GCF_001267315.1_ASM126731v1_genomic	NZ_CP012365.1	1960	2087571	2089178	-1	C	K00602	phosphoribosylaminoimidazolecarboxamide formyltransferase / IMP cyclohydrolase [EC:2.1.2.3 3.5.4.10]								AICARFT/IMPCHase bienzyme [PF01808.21]; MGS-like domain [PF02142.25]; Phosphoribosylglycinamide synthetase, N domain [PF02844.18]					0
GCF_030328955.1_ASM3032895v1_genomic_NZ_JACANB010000001.1_149	GCF_030328955.1_ASM3032895v1_genomic	NZ_JACANB010000001.1	149	151447	153054	1	C	K00602	phosphoribosylaminoimidazolecarboxamide formyltransferase / IMP cyclohydrolase [EC:2.1.2.3 3.5.4.10]								AICARFT/IMPCHase bienzyme [PF01808.21]; MGS-like domain [PF02142.25]; Phosphoribosylglycinamide synthetase, N domain [PF02844.18]					0
GCF_030328995.1_ASM3032899v1_genomic_NZ_JACAND010000002.1_102	GCF_030328995.1_ASM3032899v1_genomic	NZ_JACAND010000002.1	102	113359	114966	-1	C	K00602	phosphoribosylaminoimidazolecarboxamide formyltransferase / IMP cyclohydrolase [EC:2.1.2.3 3.5.4.10]								AICARFT/IMPCHase bienzyme [PF01808.21]; MGS-like domain [PF02142.25]; Phosphoribosylglycinamide synthetase, N domain [PF02844.18]					0
GCF_030329025.1_ASM3032902v1_genomic_NZ_JACANE010000006.1_60	GCF_030329025.1_ASM3032902v1_genomic	NZ_JACANE010000006.1	60	59725	61332	1	C	K00602	phosphoribosylaminoimidazolecarboxamide formyltransferase / IMP cyclohydrolase [EC:2.1.2.3 3.5.4.10]								AICARFT/IMPCHase bienzyme [PF01808.21]; MGS-like domain [PF02142.25]; Phosphoribosylglycinamide synthetase, N domain [PF02844.18]					0
GCF_001267175.1_ASM126717v1_genomic_NZ_CP012358.1_1648	GCF_001267175.1_ASM126717v1_genomic	NZ_CP012358.1	1648	1723857	1724813	-1	C	K00604	methionyl-tRNA formyltransferase [EC:2.1.2.9]								Formyl transferase [PF00551.22]; Formyl transferase, C-terminal domain [PF02911.21]					0
GCF_001267195.1_ASM126719v1_genomic_NZ_CP012359.1_1652	GCF_001267195.1_ASM126719v1_genomic	NZ_CP012359.1	1652	1751047	1752003	1	C	K00604	methionyl-tRNA formyltransferase [EC:2.1.2.9]								Formyl transferase [PF00551.22]; Formyl transferase, C-terminal domain [PF02911.21]					0
GCF_001267215.1_ASM126721v1_genomic_NZ_CP012360.1_511	GCF_001267215.1_ASM126721v1_genomic	NZ_CP012360.1	511	535677	536633	-1	C	K00604	methionyl-tRNA formyltransferase [EC:2.1.2.9]								Formyl transferase [PF00551.22]; Formyl transferase, C-terminal domain [PF02911.21]					0
GCF_001267255.1_ASM126725v1_genomic_NZ_CP012362.1_1487	GCF_001267255.1_ASM126725v1_genomic	NZ_CP012362.1	1487	1582688	1583644	-1	C	K00604	methionyl-tRNA formyltransferase [EC:2.1.2.9]								Formyl transferase [PF00551.22]; Formyl transferase, C-terminal domain [PF02911.21]					0
GCF_001267275.1_ASM126727v1_genomic_NZ_CP012363.1_1396	GCF_001267275.1_ASM126727v1_genomic	NZ_CP012363.1	1396	1511344	1512300	1	C	K00604	methionyl-tRNA formyltransferase [EC:2.1.2.9]								Formyl transferase [PF00551.22]; Formyl transferase, C-terminal domain [PF02911.21]					0
GCF_001267295.1_ASM126729v1_genomic_NZ_CP012364.1_1322	GCF_001267295.1_ASM126729v1_genomic	NZ_CP012364.1	1322	1414991	1415947	1	C	K00604	methionyl-tRNA formyltransferase [EC:2.1.2.9]								Formyl transferase [PF00551.22]; Formyl transferase, C-terminal domain [PF02911.21]					0
GCF_001267315.1_ASM126731v1_genomic_NZ_CP012365.1_1153	GCF_001267315.1_ASM126731v1_genomic	NZ_CP012365.1	1153	1227881	1228837	-1	C	K00604	methionyl-tRNA formyltransferase [EC:2.1.2.9]								Formyl transferase [PF00551.22]; Formyl transferase, C-terminal domain [PF02911.21]					0
GCF_030328955.1_ASM3032895v1_genomic_NZ_JACANB010000006.1_32	GCF_030328955.1_ASM3032895v1_genomic	NZ_JACANB010000006.1	32	32388	33344	-1	C	K00604	methionyl-tRNA formyltransferase [EC:2.1.2.9]								Formyl transferase [PF00551.22]; Formyl transferase, C-terminal domain [PF02911.21]					0
GCF_030328995.1_ASM3032899v1_genomic_NZ_JACAND010000022.1_18	GCF_030328995.1_ASM3032899v1_genomic	NZ_JACAND010000022.1	18	18027	18983	-1	C	K00604	methionyl-tRNA formyltransferase [EC:2.1.2.9]								Formyl transferase [PF00551.22]; Formyl transferase, C-terminal domain [PF02911.21]					0
GCF_030329025.1_ASM3032902v1_genomic_NZ_JACANE010000004.1_163	GCF_030329025.1_ASM3032902v1_genomic	NZ_JACANE010000004.1	163	166597	167553	-1	C	K00604	methionyl-tRNA formyltransferase [EC:2.1.2.9]								Formyl transferase [PF00551.22]; Formyl transferase, C-terminal domain [PF02911.21]					0
GCF_001267175.1_ASM126717v1_genomic_NZ_CP012358.1_1704	GCF_001267175.1_ASM126717v1_genomic	NZ_CP012358.1	1704	1785321	1786403	1	C	K00605	glycine cleavage system T protein (aminomethyltransferase) [EC:2.1.2.10]								Aminomethyltransferase folate-binding domain [PF01571.24]; Glycine cleavage T-protein C-terminal barrel domain [PF08669.14]					0
GCF_001267195.1_ASM126719v1_genomic_NZ_CP012359.1_1583	GCF_001267195.1_ASM126719v1_genomic	NZ_CP012359.1	1583	1670998	1672080	-1	C	K00605	glycine cleavage system T protein (aminomethyltransferase) [EC:2.1.2.10]								Aminomethyltransferase folate-binding domain [PF01571.24]; Glycine cleavage T-protein C-terminal barrel domain [PF08669.14]					0
GCF_001267215.1_ASM126721v1_genomic_NZ_CP012360.1_568	GCF_001267215.1_ASM126721v1_genomic	NZ_CP012360.1	568	597152	598234	1	C	K00605	glycine cleavage system T protein (aminomethyltransferase) [EC:2.1.2.10]								Aminomethyltransferase folate-binding domain [PF01571.24]; Glycine cleavage T-protein C-terminal barrel domain [PF08669.14]					0
GCF_001267255.1_ASM126725v1_genomic_NZ_CP012362.1_1540	GCF_001267255.1_ASM126725v1_genomic	NZ_CP012362.1	1540	1640258	1641340	1	C	K00605	glycine cleavage system T protein (aminomethyltransferase) [EC:2.1.2.10]								Aminomethyltransferase folate-binding domain [PF01571.24]; Glycine cleavage T-protein C-terminal barrel domain [PF08669.14]					0
GCF_001267275.1_ASM126727v1_genomic_NZ_CP012363.1_1332	GCF_001267275.1_ASM126727v1_genomic	NZ_CP012363.1	1332	1439975	1441057	-1	C	K00605	glycine cleavage system T protein (aminomethyltransferase) [EC:2.1.2.10]								Aminomethyltransferase folate-binding domain [PF01571.24]; Glycine cleavage T-protein C-terminal barrel domain [PF08669.14]					0
GCF_001267295.1_ASM126729v1_genomic_NZ_CP012364.1_1270	GCF_001267295.1_ASM126729v1_genomic	NZ_CP012364.1	1270	1357647	1358729	-1	C	K00605	glycine cleavage system T protein (aminomethyltransferase) [EC:2.1.2.10]								Aminomethyltransferase folate-binding domain [PF01571.24]; Glycine cleavage T-protein C-terminal barrel domain [PF08669.14]					0
GCF_001267315.1_ASM126731v1_genomic_NZ_CP012365.1_1227	GCF_001267315.1_ASM126731v1_genomic	NZ_CP012365.1	1227	1306769	1307851	1	C	K00605	glycine cleavage system T protein (aminomethyltransferase) [EC:2.1.2.10]								Aminomethyltransferase folate-binding domain [PF01571.24]; Glycine cleavage T-protein C-terminal barrel domain [PF08669.14]					0
GCF_030328955.1_ASM3032895v1_genomic_NZ_JACANB010000009.1_16	GCF_030328955.1_ASM3032895v1_genomic	NZ_JACANB010000009.1	16	21771	22853	1	C	K00605	glycine cleavage system T protein (aminomethyltransferase) [EC:2.1.2.10]								Aminomethyltransferase folate-binding domain [PF01571.24]; Glycine cleavage T-protein C-terminal barrel domain [PF08669.14]					0
GCF_030328995.1_ASM3032899v1_genomic_NZ_JACAND010000019.1_24	GCF_030328995.1_ASM3032899v1_genomic	NZ_JACAND010000019.1	24	26177	27259	-1	C	K00605	glycine cleavage system T protein (aminomethyltransferase) [EC:2.1.2.10]								Aminomethyltransferase folate-binding domain [PF01571.24]; Glycine cleavage T-protein C-terminal barrel domain [PF08669.14]					0
GCF_030329025.1_ASM3032902v1_genomic_NZ_JACANE010000004.1_230	GCF_030329025.1_ASM3032902v1_genomic	NZ_JACANE010000004.1	230	243746	244828	1	C	K00605	glycine cleavage system T protein (aminomethyltransferase) [EC:2.1.2.10]								Aminomethyltransferase folate-binding domain [PF01571.24]; Glycine cleavage T-protein C-terminal barrel domain [PF08669.14]					0
GCF_001267175.1_ASM126717v1_genomic_NZ_CP012358.1_1150	GCF_001267175.1_ASM126717v1_genomic	NZ_CP012358.1	1150	1215508	1216308	1	C	K00606	3-methyl-2-oxobutanoate hydroxymethyltransferase [EC:2.1.2.11]								Ketopantoate hydroxymethyltransferase [PF02548.18]					0
GCF_001267195.1_ASM126719v1_genomic_NZ_CP012359.1_2070	GCF_001267195.1_ASM126719v1_genomic	NZ_CP012359.1	2070	2192198	2192998	-1	C	K00606	3-methyl-2-oxobutanoate hydroxymethyltransferase [EC:2.1.2.11]								Ketopantoate hydroxymethyltransferase [PF02548.18]					0
GCF_001267215.1_ASM126721v1_genomic_NZ_CP012360.1_83	GCF_001267215.1_ASM126721v1_genomic	NZ_CP012360.1	83	89149	89949	1	C	K00606	3-methyl-2-oxobutanoate hydroxymethyltransferase [EC:2.1.2.11]								Ketopantoate hydroxymethyltransferase [PF02548.18]					0
GCF_001267255.1_ASM126725v1_genomic_NZ_CP012362.1_1082	GCF_001267255.1_ASM126725v1_genomic	NZ_CP012362.1	1082	1161832	1162632	1	C	K00606	3-methyl-2-oxobutanoate hydroxymethyltransferase [EC:2.1.2.11]								Ketopantoate hydroxymethyltransferase [PF02548.18]					0
GCF_001267275.1_ASM126727v1_genomic_NZ_CP012363.1_1793	GCF_001267275.1_ASM126727v1_genomic	NZ_CP012363.1	1793	1932211	1933011	-1	C	K00606	3-methyl-2-oxobutanoate hydroxymethyltransferase [EC:2.1.2.11]								Ketopantoate hydroxymethyltransferase [PF02548.18]					0
GCF_001267295.1_ASM126729v1_genomic_NZ_CP012364.1_1793	GCF_001267295.1_ASM126729v1_genomic	NZ_CP012364.1	1793	1903975	1904775	-1	C	K00606	3-methyl-2-oxobutanoate hydroxymethyltransferase [EC:2.1.2.11]								Ketopantoate hydroxymethyltransferase [PF02548.18]					0
GCF_001267315.1_ASM126731v1_genomic_NZ_CP012365.1_758	GCF_001267315.1_ASM126731v1_genomic	NZ_CP012365.1	758	801571	802371	1	C	K00606	3-methyl-2-oxobutanoate hydroxymethyltransferase [EC:2.1.2.11]								Ketopantoate hydroxymethyltransferase [PF02548.18]					0
GCF_030328955.1_ASM3032895v1_genomic_NZ_JACANB010000002.1_81	GCF_030328955.1_ASM3032895v1_genomic	NZ_JACANB010000002.1	81	79227	80027	1	C	K00606	3-methyl-2-oxobutanoate hydroxymethyltransferase [EC:2.1.2.11]								Ketopantoate hydroxymethyltransferase [PF02548.18]					0
GCF_030328995.1_ASM3032899v1_genomic_NZ_JACAND010000020.1_12	GCF_030328995.1_ASM3032899v1_genomic	NZ_JACAND010000020.1	12	9186	9986	-1	C	K00606	3-methyl-2-oxobutanoate hydroxymethyltransferase [EC:2.1.2.11]								Ketopantoate hydroxymethyltransferase [PF02548.18]					0
GCF_030329025.1_ASM3032902v1_genomic_NZ_JACANE010000003.1_35	GCF_030329025.1_ASM3032902v1_genomic	NZ_JACANE010000003.1	35	31185	31985	1	C	K00606	3-methyl-2-oxobutanoate hydroxymethyltransferase [EC:2.1.2.11]								Ketopantoate hydroxymethyltransferase [PF02548.18]					0
GCF_001267175.1_ASM126717v1_genomic_NZ_CP012358.1_1865	GCF_001267175.1_ASM126717v1_genomic	NZ_CP012358.1	1865	1955741	1956757	1	C	K00609	aspartate carbamoyltransferase catalytic subunit [EC:2.1.3.2]								Aspartate/ornithine carbamoyltransferase, carbamoyl-P binding domain [PF02729.24]; Aspartate/ornithine carbamoyltransferase, Asp/Orn binding domain [PF00185.27]					0
GCF_001267195.1_ASM126719v1_genomic_NZ_CP012359.1_1442	GCF_001267195.1_ASM126719v1_genomic	NZ_CP012359.1	1442	1523581	1524597	-1	C	K00609	aspartate carbamoyltransferase catalytic subunit [EC:2.1.3.2]								Aspartate/ornithine carbamoyltransferase, carbamoyl-P binding domain [PF02729.24]; Aspartate/ornithine carbamoyltransferase, Asp/Orn binding domain [PF00185.27]					0
GCF_001267215.1_ASM126721v1_genomic_NZ_CP012360.1_709	GCF_001267215.1_ASM126721v1_genomic	NZ_CP012360.1	709	750296	751312	1	C	K00609	aspartate carbamoyltransferase catalytic subunit [EC:2.1.3.2]								Aspartate/ornithine carbamoyltransferase, carbamoyl-P binding domain [PF02729.24]; Aspartate/ornithine carbamoyltransferase, Asp/Orn binding domain [PF00185.27]					0
GCF_001267255.1_ASM126725v1_genomic_NZ_CP012362.1_1688	GCF_001267255.1_ASM126725v1_genomic	NZ_CP012362.1	1688	1799458	1800474	1	C	K00609	aspartate carbamoyltransferase catalytic subunit [EC:2.1.3.2]								Aspartate/ornithine carbamoyltransferase, carbamoyl-P binding domain [PF02729.24]; Aspartate/ornithine carbamoyltransferase, Asp/Orn binding domain [PF00185.27]					0
GCF_001267275.1_ASM126727v1_genomic_NZ_CP012363.1_1187	GCF_001267275.1_ASM126727v1_genomic	NZ_CP012363.1	1187	1280543	1281559	-1	C	K00609	aspartate carbamoyltransferase catalytic subunit [EC:2.1.3.2]								Aspartate/ornithine carbamoyltransferase, carbamoyl-P binding domain [PF02729.24]; Aspartate/ornithine carbamoyltransferase, Asp/Orn binding domain [PF00185.27]					0
GCF_001267295.1_ASM126729v1_genomic_NZ_CP012364.1_1116	GCF_001267295.1_ASM126729v1_genomic	NZ_CP012364.1	1116	1192784	1193800	-1	C	K00609	aspartate carbamoyltransferase catalytic subunit [EC:2.1.3.2]								Aspartate/ornithine carbamoyltransferase, carbamoyl-P binding domain [PF02729.24]; Aspartate/ornithine carbamoyltransferase, Asp/Orn binding domain [PF00185.27]					0
GCF_001267315.1_ASM126731v1_genomic_NZ_CP012365.1_1384	GCF_001267315.1_ASM126731v1_genomic	NZ_CP012365.1	1384	1477126	1478142	1	C	K00609	aspartate carbamoyltransferase catalytic subunit [EC:2.1.3.2]								Aspartate/ornithine carbamoyltransferase, carbamoyl-P binding domain [PF02729.24]; Aspartate/ornithine carbamoyltransferase, Asp/Orn binding domain [PF00185.27]					0
GCF_030328955.1_ASM3032895v1_genomic_NZ_JACANB010000005.1_136	GCF_030328955.1_ASM3032895v1_genomic	NZ_JACANB010000005.1	136	139417	140433	1	C	K00609	aspartate carbamoyltransferase catalytic subunit [EC:2.1.3.2]								Aspartate/ornithine carbamoyltransferase, carbamoyl-P binding domain [PF02729.24]; Aspartate/ornithine carbamoyltransferase, Asp/Orn binding domain [PF00185.27]					0
GCF_030328995.1_ASM3032899v1_genomic_NZ_JACAND010000015.1_40	GCF_030328995.1_ASM3032899v1_genomic	NZ_JACAND010000015.1	40	35680	36696	-1	C	K00609	aspartate carbamoyltransferase catalytic subunit [EC:2.1.3.2]								Aspartate/ornithine carbamoyltransferase, carbamoyl-P binding domain [PF02729.24]; Aspartate/ornithine carbamoyltransferase, Asp/Orn binding domain [PF00185.27]					0
GCF_030329025.1_ASM3032902v1_genomic_NZ_JACANE010000005.1_128	GCF_030329025.1_ASM3032902v1_genomic	NZ_JACANE010000005.1	128	128621	129637	1	C	K00609	aspartate carbamoyltransferase catalytic subunit [EC:2.1.3.2]								Aspartate/ornithine carbamoyltransferase, carbamoyl-P binding domain [PF02729.24]; Aspartate/ornithine carbamoyltransferase, Asp/Orn binding domain [PF00185.27]					0
GCF_001267175.1_ASM126717v1_genomic_NZ_CP012358.1_758	GCF_001267175.1_ASM126717v1_genomic	NZ_CP012358.1	758	794349	795272	1	C	K00611	ornithine carbamoyltransferase [EC:2.1.3.3]								Aspartate/ornithine carbamoyltransferase, carbamoyl-P binding domain [PF02729.24]; Aspartate/ornithine carbamoyltransferase, Asp/Orn binding domain [PF00185.27]					0
GCF_001267195.1_ASM126719v1_genomic_NZ_CP012359.1_687	GCF_001267195.1_ASM126719v1_genomic	NZ_CP012359.1	687	716736	717659	1	C	K00611	ornithine carbamoyltransferase [EC:2.1.3.3]								Aspartate/ornithine carbamoyltransferase, carbamoyl-P binding domain [PF02729.24]; Aspartate/ornithine carbamoyltransferase, Asp/Orn binding domain [PF00185.27]					0
GCF_001267215.1_ASM126721v1_genomic_NZ_CP012360.1_1873	GCF_001267215.1_ASM126721v1_genomic	NZ_CP012360.1	1873	1992038	1992961	1	C	K00611	ornithine carbamoyltransferase [EC:2.1.3.3]								Aspartate/ornithine carbamoyltransferase, carbamoyl-P binding domain [PF02729.24]; Aspartate/ornithine carbamoyltransferase, Asp/Orn binding domain [PF00185.27]					0
GCF_001267215.1_ASM126721v1_genomic_NZ_CP012360.1_1886	GCF_001267215.1_ASM126721v1_genomic	NZ_CP012360.1	1886	2005100	2006023	1	C	K00611	ornithine carbamoyltransferase [EC:2.1.3.3]								Aspartate/ornithine carbamoyltransferase, carbamoyl-P binding domain [PF02729.24]; Aspartate/ornithine carbamoyltransferase, Asp/Orn binding domain [PF00185.27]					0
GCF_001267255.1_ASM126725v1_genomic_NZ_CP012362.1_292	GCF_001267255.1_ASM126725v1_genomic	NZ_CP012362.1	292	317749	318672	-1	C	K00611	ornithine carbamoyltransferase [EC:2.1.3.3]								Aspartate/ornithine carbamoyltransferase, carbamoyl-P binding domain [PF02729.24]; Aspartate/ornithine carbamoyltransferase, Asp/Orn binding domain [PF00185.27]					0
GCF_001267275.1_ASM126727v1_genomic_NZ_CP012363.1_422	GCF_001267275.1_ASM126727v1_genomic	NZ_CP012363.1	422	455865	456788	1	C	K00611	ornithine carbamoyltransferase [EC:2.1.3.3]								Aspartate/ornithine carbamoyltransferase, carbamoyl-P binding domain [PF02729.24]; Aspartate/ornithine carbamoyltransferase, Asp/Orn binding domain [PF00185.27]					0
GCF_001267295.1_ASM126729v1_genomic_NZ_CP012364.1_330	GCF_001267295.1_ASM126729v1_genomic	NZ_CP012364.1	330	349262	350185	1	C	K00611	ornithine carbamoyltransferase [EC:2.1.3.3]								Aspartate/ornithine carbamoyltransferase, carbamoyl-P binding domain [PF02729.24]; Aspartate/ornithine carbamoyltransferase, Asp/Orn binding domain [PF00185.27]					0
GCF_001267315.1_ASM126731v1_genomic_NZ_CP012365.1_366	GCF_001267315.1_ASM126731v1_genomic	NZ_CP012365.1	366	388230	389153	1	C	K00611	ornithine carbamoyltransferase [EC:2.1.3.3]								Aspartate/ornithine carbamoyltransferase, carbamoyl-P binding domain [PF02729.24]; Aspartate/ornithine carbamoyltransferase, Asp/Orn binding domain [PF00185.27]					0
GCF_030328955.1_ASM3032895v1_genomic_NZ_JACANB010000004.1_271	GCF_030328955.1_ASM3032895v1_genomic	NZ_JACANB010000004.1	271	290455	291378	-1	C	K00611	ornithine carbamoyltransferase [EC:2.1.3.3]								Aspartate/ornithine carbamoyltransferase, carbamoyl-P binding domain [PF02729.24]; Aspartate/ornithine carbamoyltransferase, Asp/Orn binding domain [PF00185.27]					0
GCF_030328995.1_ASM3032899v1_genomic_NZ_JACAND010000006.1_15	GCF_030328995.1_ASM3032899v1_genomic	NZ_JACAND010000006.1	15	12257	13180	1	C	K00611	ornithine carbamoyltransferase [EC:2.1.3.3]								Aspartate/ornithine carbamoyltransferase, carbamoyl-P binding domain [PF02729.24]; Aspartate/ornithine carbamoyltransferase, Asp/Orn binding domain [PF00185.27]					0
GCF_030329025.1_ASM3032902v1_genomic_NZ_JACANE010000001.1_286	GCF_030329025.1_ASM3032902v1_genomic	NZ_JACANE010000001.1	286	310531	311454	-1	C	K00611	ornithine carbamoyltransferase [EC:2.1.3.3]								Aspartate/ornithine carbamoyltransferase, carbamoyl-P binding domain [PF02729.24]; Aspartate/ornithine carbamoyltransferase, Asp/Orn binding domain [PF00185.27]					0
GCF_001267175.1_ASM126717v1_genomic_NZ_CP012358.1_2236	GCF_001267175.1_ASM126717v1_genomic	NZ_CP012358.1	2236	2347702	2349486	1	C	K00612	carbamoyltransferase [EC:2.1.3.-]								Carbamoyltransferase N-terminus [PF02543.18]; Carbamoyltransferase C-terminus [PF16861.8]					0
GCF_001267195.1_ASM126719v1_genomic_NZ_CP012359.1_1092	GCF_001267195.1_ASM126719v1_genomic	NZ_CP012359.1	1092	1155475	1157259	-1	C	K00612	carbamoyltransferase [EC:2.1.3.-]								Carbamoyltransferase N-terminus [PF02543.18]; Carbamoyltransferase C-terminus [PF16861.8]					0
GCF_001267215.1_ASM126721v1_genomic_NZ_CP012360.1_1043	GCF_001267215.1_ASM126721v1_genomic	NZ_CP012360.1	1043	1104180	1105964	1	C	K00612	carbamoyltransferase [EC:2.1.3.-]								Carbamoyltransferase N-terminus [PF02543.18]; Carbamoyltransferase C-terminus [PF16861.8]					0
GCF_001267255.1_ASM126725v1_genomic_NZ_CP012362.1_2038	GCF_001267255.1_ASM126725v1_genomic	NZ_CP012362.1	2038	2174338	2176122	-1	C	K00612	carbamoyltransferase [EC:2.1.3.-]								Carbamoyltransferase N-terminus [PF02543.18]; Carbamoyltransferase C-terminus [PF16861.8]					0
GCF_001267275.1_ASM126727v1_genomic_NZ_CP012363.1_844	GCF_001267275.1_ASM126727v1_genomic	NZ_CP012363.1	844	915622	917406	-1	C	K00612	carbamoyltransferase [EC:2.1.3.-]								Carbamoyltransferase N-terminus [PF02543.18]; Carbamoyltransferase C-terminus [PF16861.8]					0
GCF_001267295.1_ASM126729v1_genomic_NZ_CP012364.1_754	GCF_001267295.1_ASM126729v1_genomic	NZ_CP012364.1	754	807411	809195	-1	C	K00612	carbamoyltransferase [EC:2.1.3.-]								Carbamoyltransferase N-terminus [PF02543.18]; Carbamoyltransferase C-terminus [PF16861.8]					0
GCF_001267315.1_ASM126731v1_genomic_NZ_CP012365.1_1738	GCF_001267315.1_ASM126731v1_genomic	NZ_CP012365.1	1738	1847878	1849662	1	C	K00612	carbamoyltransferase [EC:2.1.3.-]								Carbamoyltransferase N-terminus [PF02543.18]; Carbamoyltransferase C-terminus [PF16861.8]					0
GCF_030328955.1_ASM3032895v1_genomic_NZ_JACANB010000001.1_349	GCF_030328955.1_ASM3032895v1_genomic	NZ_JACANB010000001.1	349	367462	369207	-1	C	K00612	carbamoyltransferase [EC:2.1.3.-]								Carbamoyltransferase N-terminus [PF02543.18]; Carbamoyltransferase C-terminus [PF16861.8]					0
GCF_030328995.1_ASM3032899v1_genomic_NZ_JACAND010000001.1_220	GCF_030328995.1_ASM3032899v1_genomic	NZ_JACAND010000001.1	220	235823	237571	-1	C	K00612	carbamoyltransferase [EC:2.1.3.-]								Carbamoyltransferase N-terminus [PF02543.18]; Carbamoyltransferase C-terminus [PF16861.8]					0
GCF_030329025.1_ASM3032902v1_genomic_NZ_JACANE010000002.1_247	GCF_030329025.1_ASM3032902v1_genomic	NZ_JACANE010000002.1	247	255830	257614	1	C	K00612	carbamoyltransferase [EC:2.1.3.-]								Carbamoyltransferase N-terminus [PF02543.18]; Carbamoyltransferase C-terminus [PF16861.8]					0
GCF_001267175.1_ASM126717v1_genomic_NZ_CP012358.1_1614	GCF_001267175.1_ASM126717v1_genomic	NZ_CP012358.1	1614	1687517	1689514	-1	C	K00615	transketolase [EC:2.2.1.1]								Transketolase, thiamine diphosphate binding domain [PF00456.24]; Transketolase, pyrimidine binding domain [PF02779.27]; Transketolase, C-terminal domain [PF02780.23]; Dehydrogenase E1 component [PF00676.23]; 1-deoxy-D-xylulose-5-phosphate synthase [PF13292.9]					0
GCF_001267195.1_ASM126719v1_genomic_NZ_CP012359.1_1706	GCF_001267195.1_ASM126719v1_genomic	NZ_CP012359.1	1706	1810777	1812774	1	C	K00615	transketolase [EC:2.2.1.1]								Transketolase, thiamine diphosphate binding domain [PF00456.24]; Transketolase, pyrimidine binding domain [PF02779.27]; Transketolase, C-terminal domain [PF02780.23]; Dehydrogenase E1 component [PF00676.23]; 1-deoxy-D-xylulose-5-phosphate synthase [PF13292.9]					0
GCF_001267215.1_ASM126721v1_genomic_NZ_CP012360.1_457	GCF_001267215.1_ASM126721v1_genomic	NZ_CP012360.1	457	474744	476741	-1	C	K00615	transketolase [EC:2.2.1.1]								Transketolase, thiamine diphosphate binding domain [PF00456.24]; Transketolase, pyrimidine binding domain [PF02779.27]; Transketolase, C-terminal domain [PF02780.23]; Dehydrogenase E1 component [PF00676.23]; 1-deoxy-D-xylulose-5-phosphate synthase [PF13292.9]					0
GCF_001267255.1_ASM126725v1_genomic_NZ_CP012362.1_1436	GCF_001267255.1_ASM126725v1_genomic	NZ_CP012362.1	1436	1529336	1531333	-1	C	K00615	transketolase [EC:2.2.1.1]								Transketolase, thiamine diphosphate binding domain [PF00456.24]; Transketolase, pyrimidine binding domain [PF02779.27]; Transketolase, C-terminal domain [PF02780.23]; Dehydrogenase E1 component [PF00676.23]; 1-deoxy-D-xylulose-5-phosphate synthase [PF13292.9]					0
GCF_001267275.1_ASM126727v1_genomic_NZ_CP012363.1_1445	GCF_001267275.1_ASM126727v1_genomic	NZ_CP012363.1	1445	1560387	1562384	1	C	K00615	transketolase [EC:2.2.1.1]								Transketolase, thiamine diphosphate binding domain [PF00456.24]; Transketolase, pyrimidine binding domain [PF02779.27]; Transketolase, C-terminal domain [PF02780.23]; Dehydrogenase E1 component [PF00676.23]; 1-deoxy-D-xylulose-5-phosphate synthase [PF13292.9]					0
GCF_001267295.1_ASM126729v1_genomic_NZ_CP012364.1_1362	GCF_001267295.1_ASM126729v1_genomic	NZ_CP012364.1	1362	1459176	1461173	1	C	K00615	transketolase [EC:2.2.1.1]								Transketolase, thiamine diphosphate binding domain [PF00456.24]; Transketolase, pyrimidine binding domain [PF02779.27]; Transketolase, C-terminal domain [PF02780.23]; Dehydrogenase E1 component [PF00676.23]; 1-deoxy-D-xylulose-5-phosphate synthase [PF13292.9]					0
GCF_001267315.1_ASM126731v1_genomic_NZ_CP012365.1_1105	GCF_001267315.1_ASM126731v1_genomic	NZ_CP012365.1	1105	1171392	1173389	-1	C	K00615	transketolase [EC:2.2.1.1]								Transketolase, thiamine diphosphate binding domain [PF00456.24]; Transketolase, pyrimidine binding domain [PF02779.27]; Transketolase, C-terminal domain [PF02780.23]; Dehydrogenase E1 component [PF00676.23]; 1-deoxy-D-xylulose-5-phosphate synthase [PF13292.9]					0
GCF_030328955.1_ASM3032895v1_genomic_NZ_JACANB010000002.1_464	GCF_030328955.1_ASM3032895v1_genomic	NZ_JACANB010000002.1	464	493647	495644	-1	C	K00615	transketolase [EC:2.2.1.1]								Transketolase, thiamine diphosphate binding domain [PF00456.24]; Transketolase, pyrimidine binding domain [PF02779.27]; Transketolase, C-terminal domain [PF02780.23]; Dehydrogenase E1 component [PF00676.23]; 1-deoxy-D-xylulose-5-phosphate synthase [PF13292.9]					0
GCF_030328995.1_ASM3032899v1_genomic_NZ_JACAND010000014.1_43	GCF_030328995.1_ASM3032899v1_genomic	NZ_JACAND010000014.1	43	39681	41678	-1	C	K00615	transketolase [EC:2.2.1.1]								Transketolase, thiamine diphosphate binding domain [PF00456.24]; Transketolase, pyrimidine binding domain [PF02779.27]; Transketolase, C-terminal domain [PF02780.23]; Dehydrogenase E1 component [PF00676.23]; 1-deoxy-D-xylulose-5-phosphate synthase [PF13292.9]					0
GCF_030329025.1_ASM3032902v1_genomic_NZ_JACANE010000004.1_126	GCF_030329025.1_ASM3032902v1_genomic	NZ_JACANE010000004.1	126	124251	126248	-1	C	K00615	transketolase [EC:2.2.1.1]								Transketolase, thiamine diphosphate binding domain [PF00456.24]; Transketolase, pyrimidine binding domain [PF02779.27]; Transketolase, C-terminal domain [PF02780.23]; Dehydrogenase E1 component [PF00676.23]; 1-deoxy-D-xylulose-5-phosphate synthase [PF13292.9]					0
GCF_001267175.1_ASM126717v1_genomic_NZ_CP012358.1_503	GCF_001267175.1_ASM126717v1_genomic	NZ_CP012358.1	503	514500	515417	-1	C	K00616	transaldolase [EC:2.2.1.2]								Transaldolase/Fructose-6-phosphate aldolase [PF00923.22]					0
GCF_001267195.1_ASM126719v1_genomic_NZ_CP012359.1_477	GCF_001267195.1_ASM126719v1_genomic	NZ_CP012359.1	477	492652	493569	-1	C	K00616	transaldolase [EC:2.2.1.2]								Transaldolase/Fructose-6-phosphate aldolase [PF00923.22]					0
GCF_001267215.1_ASM126721v1_genomic_NZ_CP012360.1_1641	GCF_001267215.1_ASM126721v1_genomic	NZ_CP012360.1	1641	1743826	1744743	-1	C	K00616	transaldolase [EC:2.2.1.2]								Transaldolase/Fructose-6-phosphate aldolase [PF00923.22]					0
GCF_001267255.1_ASM126725v1_genomic_NZ_CP012362.1_507	GCF_001267255.1_ASM126725v1_genomic	NZ_CP012362.1	507	543712	544629	1	C	K00616	transaldolase [EC:2.2.1.2]								Transaldolase/Fructose-6-phosphate aldolase [PF00923.22]					0
GCF_001267275.1_ASM126727v1_genomic_NZ_CP012363.1_141	GCF_001267275.1_ASM126727v1_genomic	NZ_CP012363.1	141	153187	154104	-1	C	K00616	transaldolase [EC:2.2.1.2]								Transaldolase/Fructose-6-phosphate aldolase [PF00923.22]					0
GCF_001267275.1_ASM126727v1_genomic_NZ_CP012363.1_261	GCF_001267275.1_ASM126727v1_genomic	NZ_CP012363.1	261	279599	280516	-1	C	K00616	transaldolase [EC:2.2.1.2]								Transaldolase/Fructose-6-phosphate aldolase [PF00923.22]					0
GCF_001267295.1_ASM126729v1_genomic_NZ_CP012364.1_122	GCF_001267295.1_ASM126729v1_genomic	NZ_CP012364.1	122	127864	128781	-1	C	K00616	transaldolase [EC:2.2.1.2]								Transaldolase/Fructose-6-phosphate aldolase [PF00923.22]					0
GCF_001267315.1_ASM126731v1_genomic_NZ_CP012365.1_122	GCF_001267315.1_ASM126731v1_genomic	NZ_CP012365.1	122	129895	130812	-1	C	K00616	transaldolase [EC:2.2.1.2]								Transaldolase/Fructose-6-phosphate aldolase [PF00923.22]					0
GCF_030328955.1_ASM3032895v1_genomic_NZ_JACANB010000003.1_214	GCF_030328955.1_ASM3032895v1_genomic	NZ_JACANB010000003.1	214	232831	233748	1	C	K00616	transaldolase [EC:2.2.1.2]								Transaldolase/Fructose-6-phosphate aldolase [PF00923.22]					0
GCF_030328995.1_ASM3032899v1_genomic_NZ_JACAND010000005.1_23	GCF_030328995.1_ASM3032899v1_genomic	NZ_JACAND010000005.1	23	22039	22956	-1	C	K00616	transaldolase [EC:2.2.1.2]								Transaldolase/Fructose-6-phosphate aldolase [PF00923.22]					0
GCF_030329025.1_ASM3032902v1_genomic_NZ_JACANE010000001.1_507	GCF_030329025.1_ASM3032902v1_genomic	NZ_JACANE010000001.1	507	540846	541763	1	C	K00616	transaldolase [EC:2.2.1.2]								Transaldolase/Fructose-6-phosphate aldolase [PF00923.22]					0
GCF_001267175.1_ASM126717v1_genomic_NZ_CP012358.1_78	GCF_001267175.1_ASM126717v1_genomic	NZ_CP012358.1	78	85058	86275	1	C	K00620	glutamate N-acetyltransferase / amino-acid N-acetyltransferase [EC:2.3.1.35 2.3.1.1]	MER1103467	T05	MER1103467 - family T5 unassigned peptidases (Pseudomonas stutzeri) [T05.UPW]#T05#{peptidase unit: 189-405}~source A0A0C2S643~	FALSE	0.755	334	6.78e-100	ArgJ family [PF01960.21]					0
GCF_001267195.1_ASM126719v1_genomic_NZ_CP012359.1_80	GCF_001267195.1_ASM126719v1_genomic	NZ_CP012359.1	80	85777	86994	1	C	K00620	glutamate N-acetyltransferase / amino-acid N-acetyltransferase [EC:2.3.1.35 2.3.1.1]	MER1103467	T05	MER1103467 - family T5 unassigned peptidases (Pseudomonas stutzeri) [T05.UPW]#T05#{peptidase unit: 189-405}~source A0A0C2S643~	FALSE	0.755	334	6.78e-100	ArgJ family [PF01960.21]					0
GCF_001267215.1_ASM126721v1_genomic_NZ_CP012360.1_1262	GCF_001267215.1_ASM126721v1_genomic	NZ_CP012360.1	1262	1339537	1340754	1	C	K00620	glutamate N-acetyltransferase / amino-acid N-acetyltransferase [EC:2.3.1.35 2.3.1.1]	MER1103467	T05	MER1103467 - family T5 unassigned peptidases (Pseudomonas stutzeri) [T05.UPW]#T05#{peptidase unit: 189-405}~source A0A0C2S643~	FALSE	0.755	334	6.78e-100	ArgJ family [PF01960.21]					0
GCF_001267255.1_ASM126725v1_genomic_NZ_CP012362.1_893	GCF_001267255.1_ASM126725v1_genomic	NZ_CP012362.1	893	957989	959206	-1	C	K00620	glutamate N-acetyltransferase / amino-acid N-acetyltransferase [EC:2.3.1.35 2.3.1.1]	MER1103467	T05	MER1103467 - family T5 unassigned peptidases (Pseudomonas stutzeri) [T05.UPW]#T05#{peptidase unit: 189-405}~source A0A0C2S643~	FALSE	0.755	334	6.78e-100	ArgJ family [PF01960.21]					0
GCF_001267275.1_ASM126727v1_genomic_NZ_CP012363.1_1959	GCF_001267275.1_ASM126727v1_genomic	NZ_CP012363.1	1959	2112019	2113236	1	C	K00620	glutamate N-acetyltransferase / amino-acid N-acetyltransferase [EC:2.3.1.35 2.3.1.1]	MER1103467	T05	MER1103467 - family T5 unassigned peptidases (Pseudomonas stutzeri) [T05.UPW]#T05#{peptidase unit: 189-405}~source A0A0C2S643~	FALSE	0.755	334	6.78e-100	ArgJ family [PF01960.21]					0
[truncated: 21,408 more rows]

## Sheet: TableS4
Table S4. Metabolism summary determined by DRAM for carbon utilization, organic nitrogen, energy, transporters, miscellaneous metabolism pathways, and rRNA/tRNA detection.
[truncated: 3,755 more rows]

[truncated: 9 more sheets: TableS5, TableS6, TableS7, TableS8, TableS9, TableS10, TableS11, TableS12, TableS13]
